# Supplementary material for: Multiple-Criteria Decision Analysis for Assessments of Chemical Alternatives (MCDA-ACA)
Source: Environ Sci Technol. 2024 Oct 18;58(43):19315–24. doi: 10.1021/acs.est.4c03980 (PMC11526351; doi:10.1021/acs.est.4c03980)
Supplement: Supplementary file 2 — es4c03980_si_002.xlsx [file es4c03980_si_002.xlsx]

## Sheet: Cover Sheet 
Supporting Information-2 to ”Multi-Criteria Decision Analysis for Assessments of Chemical Alternatives (MCDA-ACA)”
Rachel L. London, Juliane Glüge,∗ and Martin Scheringer Institute of Biogeochemistry and Pollutant Dynamics, ETH Zürich, 8092 Zürich, Switzerland

## Sheet: MCDA-ACA - Hyp. Subs.
MCDA-ACA - Hypothetical substance dataset
	1. Method Objective Hierarchy
	2. Method Aggregation equation
	3. Method implimented in table								Data normalisation (Non-linear)
									very high	0.1
									high	0.25
									moderate	0.6
									low	1
									Not known	Data normalisation not possible																	Data classification threshold
																											0.17
	Data Gathering								Data normalisation							Data Aggregation										Data Classification
	Substance	GWP**	ODP**	P	B	T Ecoxtox	T Human	M	v GWP	v ODP	v T_hu	v T_eco	v P	v B	v M	GWP	ODP	PBT_eco	T_hu	PB	PMT_eco	PM	PT_eco	BT_eco	f	All Data gathered?	Conclusion (*Missing Data)	Rank remaining Alternaitves	SVHC under REACH?
	256	Not known	Not known	low	low	low	low	Not known	Data normalisation not possible	Data normalisation not possible	1	1	1	1	Data normalisation not possible	Data normalisation not possible	Data normalisation not possible	0.666667	0.666667	1	Data normalisation not possible	Data normalisation not possible	1	1	0.666667	No	Not Regrettable*	1	No
	192	Not known	Not known	moderate	low	low	low	Not known	Data normalisation not possible	Data normalisation not possible	1	1	0.6	1	Data normalisation not possible	Data normalisation not possible	Data normalisation not possible	0.577778	0.666667	0.8	Data normalisation not possible	Data normalisation not possible	0.8	1	0.577778	No	Not Regrettable*	2	No
	240	Not known	Not known	low	moderate	low	low	Not known	Data normalisation not possible	Data normalisation not possible	1	1	1	0.6	Data normalisation not possible	Data normalisation not possible	Data normalisation not possible	0.577778	0.666667	0.8	Data normalisation not possible	Data normalisation not possible	1	0.8	0.577778	No	Not Regrettable*	2	No
	252	Not known	Not known	low	low	moderate	low	Not known	Data normalisation not possible	Data normalisation not possible	1	0.6	1	1	Data normalisation not possible	Data normalisation not possible	Data normalisation not possible	0.577778	0.666667	1	Data normalisation not possible	Data normalisation not possible	0.8	0.8	0.577778	No	Not Regrettable*	2	No
	128	Not known	Not known	high	low	low	low	Not known	Data normalisation not possible	Data normalisation not possible	1	1	0.25	1	Data normalisation not possible	Data normalisation not possible	Data normalisation not possible	0.5	0.666667	0.625	Data normalisation not possible	Data normalisation not possible	0.625	1	0.5	No	Not Regrettable*	5	No
	224	Not known	Not known	low	high	low	low	Not known	Data normalisation not possible	Data normalisation not possible	1	1	1	0.25	Data normalisation not possible	Data normalisation not possible	Data normalisation not possible	0.5	0.666667	0.625	Data normalisation not possible	Data normalisation not possible	1	0.625	0.5	No	Not Regrettable*	5	No
	248	Not known	Not known	low	low	high	low	Not known	Data normalisation not possible	Data normalisation not possible	1	0.25	1	1	Data normalisation not possible	Data normalisation not possible	Data normalisation not possible	0.5	0.666667	1	Data normalisation not possible	Data normalisation not possible	0.625	0.625	0.5	No	Not Regrettable*	5	No
	176	Not known	Not known	moderate	moderate	low	low	Not known	Data normalisation not possible	Data normalisation not possible	1	1	0.6	0.6	Data normalisation not possible	Data normalisation not possible	Data normalisation not possible	0.488889	0.666667	0.6	Data normalisation not possible	Data normalisation not possible	0.8	0.8	0.488889	No	Not Regrettable*	8	No
	188	Not known	Not known	moderate	low	moderate	low	Not known	Data normalisation not possible	Data normalisation not possible	1	0.6	0.6	1	Data normalisation not possible	Data normalisation not possible	Data normalisation not possible	0.488889	0.666667	0.8	Data normalisation not possible	Data normalisation not possible	0.6	0.8	0.488889	No	Not Regrettable*	8	No
	236	Not known	Not known	low	moderate	moderate	low	Not known	Data normalisation not possible	Data normalisation not possible	1	0.6	1	0.6	Data normalisation not possible	Data normalisation not possible	Data normalisation not possible	0.488889	0.666667	0.8	Data normalisation not possible	Data normalisation not possible	0.8	0.6	0.488889	No	Not Regrettable*	8	No
	64	Not known	Not known	very high	low	low	low	Not known	Data normalisation not possible	Data normalisation not possible	1	1	0.1	1	Data normalisation not possible	Data normalisation not possible	Data normalisation not possible	0.466667	0.666667	0.55	Data normalisation not possible	Data normalisation not possible	0.55	1	0.466667	No	Not Regrettable*	11	No
	208	Not known	Not known	low	very high	low	low	Not known	Data normalisation not possible	Data normalisation not possible	1	1	1	0.1	Data normalisation not possible	Data normalisation not possible	Data normalisation not possible	0.466667	0.666667	0.55	Data normalisation not possible	Data normalisation not possible	1	0.55	0.466667	No	Not Regrettable*	11	No
	244	Not known	Not known	low	low	very high	low	Not known	Data normalisation not possible	Data normalisation not possible	1	0.1	1	1	Data normalisation not possible	Data normalisation not possible	Data normalisation not possible	0.466667	0.666667	1	Data normalisation not possible	Data normalisation not possible	0.55	0.55	0.466667	No	Not Regrettable*	11	No
	112	Not known	Not known	high	moderate	low	low	Not known	Data normalisation not possible	Data normalisation not possible	1	1	0.25	0.6	Data normalisation not possible	Data normalisation not possible	Data normalisation not possible	0.411111	0.666667	0.425	Data normalisation not possible	Data normalisation not possible	0.625	0.8	0.411111	No	Not Regrettable*	14	No
	124	Not known	Not known	high	low	moderate	low	Not known	Data normalisation not possible	Data normalisation not possible	1	0.6	0.25	1	Data normalisation not possible	Data normalisation not possible	Data normalisation not possible	0.411111	0.666667	0.625	Data normalisation not possible	Data normalisation not possible	0.425	0.8	0.411111	No	Not Regrettable*	14	No
	160	Not known	Not known	moderate	high	low	low	Not known	Data normalisation not possible	Data normalisation not possible	1	1	0.6	0.25	Data normalisation not possible	Data normalisation not possible	Data normalisation not possible	0.411111	0.666667	0.425	Data normalisation not possible	Data normalisation not possible	0.8	0.625	0.411111	No	Not Regrettable*	14	No
	184	Not known	Not known	moderate	low	high	low	Not known	Data normalisation not possible	Data normalisation not possible	1	0.25	0.6	1	Data normalisation not possible	Data normalisation not possible	Data normalisation not possible	0.411111	0.666667	0.8	Data normalisation not possible	Data normalisation not possible	0.425	0.625	0.411111	No	Not Regrettable*	14	No
	220	Not known	Not known	low	high	moderate	low	Not known	Data normalisation not possible	Data normalisation not possible	1	0.6	1	0.25	Data normalisation not possible	Data normalisation not possible	Data normalisation not possible	0.411111	0.666667	0.625	Data normalisation not possible	Data normalisation not possible	0.8	0.425	0.411111	No	Not Regrettable*	14	No
	232	Not known	Not known	low	moderate	high	low	Not known	Data normalisation not possible	Data normalisation not possible	1	0.25	1	0.6	Data normalisation not possible	Data normalisation not possible	Data normalisation not possible	0.411111	0.666667	0.8	Data normalisation not possible	Data normalisation not possible	0.625	0.425	0.411111	No	Not Regrettable*	14	No
	63	Not known	Not known	very high	low	low	moderate	Not known	Data normalisation not possible	Data normalisation not possible	0.6	1	0.1	1	Data normalisation not possible	Data normalisation not possible	Data normalisation not possible	0.466667	0.4	0.55	Data normalisation not possible	Data normalisation not possible	0.55	1	0.4	No	Not Regrettable*	20	No
	111	Not known	Not known	high	moderate	low	moderate	Not known	Data normalisation not possible	Data normalisation not possible	0.6	1	0.25	0.6	Data normalisation not possible	Data normalisation not possible	Data normalisation not possible	0.411111	0.4	0.425	Data normalisation not possible	Data normalisation not possible	0.625	0.8	0.4	No	Not Regrettable*	20	No
	123	Not known	Not known	high	low	moderate	moderate	Not known	Data normalisation not possible	Data normalisation not possible	0.6	0.6	0.25	1	Data normalisation not possible	Data normalisation not possible	Data normalisation not possible	0.411111	0.4	0.625	Data normalisation not possible	Data normalisation not possible	0.425	0.8	0.4	No	Not Regrettable*	20	No
	127	Not known	Not known	high	low	low	moderate	Not known	Data normalisation not possible	Data normalisation not possible	0.6	1	0.25	1	Data normalisation not possible	Data normalisation not possible	Data normalisation not possible	0.5	0.4	0.625	Data normalisation not possible	Data normalisation not possible	0.625	1	0.4	No	Not Regrettable*	20	No
	159	Not known	Not known	moderate	high	low	moderate	Not known	Data normalisation not possible	Data normalisation not possible	0.6	1	0.6	0.25	Data normalisation not possible	Data normalisation not possible	Data normalisation not possible	0.411111	0.4	0.425	Data normalisation not possible	Data normalisation not possible	0.8	0.625	0.4	No	Not Regrettable*	20	No
	171	Not known	Not known	moderate	moderate	moderate	moderate	Not known	Data normalisation not possible	Data normalisation not possible	0.6	0.6	0.6	0.6	Data normalisation not possible	Data normalisation not possible	Data normalisation not possible	0.4	0.4	0.6	Data normalisation not possible	Data normalisation not possible	0.6	0.6	0.4	No	Not Regrettable*	20	No
	172	Not known	Not known	moderate	moderate	moderate	low	Not known	Data normalisation not possible	Data normalisation not possible	1	0.6	0.6	0.6	Data normalisation not possible	Data normalisation not possible	Data normalisation not possible	0.4	0.666667	0.6	Data normalisation not possible	Data normalisation not possible	0.6	0.6	0.4	No	Not Regrettable*	20	No
	175	Not known	Not known	moderate	moderate	low	moderate	Not known	Data normalisation not possible	Data normalisation not possible	0.6	1	0.6	0.6	Data normalisation not possible	Data normalisation not possible	Data normalisation not possible	0.488889	0.4	0.6	Data normalisation not possible	Data normalisation not possible	0.8	0.8	0.4	No	Not Regrettable*	20	No
	183	Not known	Not known	moderate	low	high	moderate	Not known	Data normalisation not possible	Data normalisation not possible	0.6	0.25	0.6	1	Data normalisation not possible	Data normalisation not possible	Data normalisation not possible	0.411111	0.4	0.8	Data normalisation not possible	Data normalisation not possible	0.425	0.625	0.4	No	Not Regrettable*	20	No
	187	Not known	Not known	moderate	low	moderate	moderate	Not known	Data normalisation not possible	Data normalisation not possible	0.6	0.6	0.6	1	Data normalisation not possible	Data normalisation not possible	Data normalisation not possible	0.488889	0.4	0.8	Data normalisation not possible	Data normalisation not possible	0.6	0.8	0.4	No	Not Regrettable*	20	No
	191	Not known	Not known	moderate	low	low	moderate	Not known	Data normalisation not possible	Data normalisation not possible	0.6	1	0.6	1	Data normalisation not possible	Data normalisation not possible	Data normalisation not possible	0.577778	0.4	0.8	Data normalisation not possible	Data normalisation not possible	0.8	1	0.4	No	Not Regrettable*	20	No
	207	Not known	Not known	low	very high	low	moderate	Not known	Data normalisation not possible	Data normalisation not possible	0.6	1	1	0.1	Data normalisation not possible	Data normalisation not possible	Data normalisation not possible	0.466667	0.4	0.55	Data normalisation not possible	Data normalisation not possible	1	0.55	0.4	No	Not Regrettable*	20	No
	219	Not known	Not known	low	high	moderate	moderate	Not known	Data normalisation not possible	Data normalisation not possible	0.6	0.6	1	0.25	Data normalisation not possible	Data normalisation not possible	Data normalisation not possible	0.411111	0.4	0.625	Data normalisation not possible	Data normalisation not possible	0.8	0.425	0.4	No	Not Regrettable*	20	No
	223	Not known	Not known	low	high	low	moderate	Not known	Data normalisation not possible	Data normalisation not possible	0.6	1	1	0.25	Data normalisation not possible	Data normalisation not possible	Data normalisation not possible	0.5	0.4	0.625	Data normalisation not possible	Data normalisation not possible	1	0.625	0.4	No	Not Regrettable*	20	No
	231	Not known	Not known	low	moderate	high	moderate	Not known	Data normalisation not possible	Data normalisation not possible	0.6	0.25	1	0.6	Data normalisation not possible	Data normalisation not possible	Data normalisation not possible	0.411111	0.4	0.8	Data normalisation not possible	Data normalisation not possible	0.625	0.425	0.4	No	Not Regrettable*	20	No
	235	Not known	Not known	low	moderate	moderate	moderate	Not known	Data normalisation not possible	Data normalisation not possible	0.6	0.6	1	0.6	Data normalisation not possible	Data normalisation not possible	Data normalisation not possible	0.488889	0.4	0.8	Data normalisation not possible	Data normalisation not possible	0.8	0.6	0.4	No	Not Regrettable*	20	No
	239	Not known	Not known	low	moderate	low	moderate	Not known	Data normalisation not possible	Data normalisation not possible	0.6	1	1	0.6	Data normalisation not possible	Data normalisation not possible	Data normalisation not possible	0.577778	0.4	0.8	Data normalisation not possible	Data normalisation not possible	1	0.8	0.4	No	Not Regrettable*	20	No
	243	Not known	Not known	low	low	very high	moderate	Not known	Data normalisation not possible	Data normalisation not possible	0.6	0.1	1	1	Data normalisation not possible	Data normalisation not possible	Data normalisation not possible	0.466667	0.4	1	Data normalisation not possible	Data normalisation not possible	0.55	0.55	0.4	No	Not Regrettable*	20	No
	247	Not known	Not known	low	low	high	moderate	Not known	Data normalisation not possible	Data normalisation not possible	0.6	0.25	1	1	Data normalisation not possible	Data normalisation not possible	Data normalisation not possible	0.5	0.4	1	Data normalisation not possible	Data normalisation not possible	0.625	0.625	0.4	No	Not Regrettable*	20	No
	251	Not known	Not known	low	low	moderate	moderate	Not known	Data normalisation not possible	Data normalisation not possible	0.6	0.6	1	1	Data normalisation not possible	Data normalisation not possible	Data normalisation not possible	0.577778	0.4	1	Data normalisation not possible	Data normalisation not possible	0.8	0.8	0.4	No	Not Regrettable*	20	No
	255	Not known	Not known	low	low	low	moderate	Not known	Data normalisation not possible	Data normalisation not possible	0.6	1	1	1	Data normalisation not possible	Data normalisation not possible	Data normalisation not possible	0.666667	0.4	1	Data normalisation not possible	Data normalisation not possible	1	1	0.4	No	Not Regrettable*	20	No
	47	Not known	Not known	very high	moderate	low	moderate	Not known	Data normalisation not possible	Data normalisation not possible	0.6	1	0.1	0.6	Data normalisation not possible	Data normalisation not possible	Data normalisation not possible	0.377778	0.4	0.35	Data normalisation not possible	Data normalisation not possible	0.55	0.8	0.35	No	Not Regrettable*	41	No
	48	Not known	Not known	very high	moderate	low	low	Not known	Data normalisation not possible	Data normalisation not possible	1	1	0.1	0.6	Data normalisation not possible	Data normalisation not possible	Data normalisation not possible	0.377778	0.666667	0.35	Data normalisation not possible	Data normalisation not possible	0.55	0.8	0.35	No	Not Regrettable*	41	No
	59	Not known	Not known	very high	low	moderate	moderate	Not known	Data normalisation not possible	Data normalisation not possible	0.6	0.6	0.1	1	Data normalisation not possible	Data normalisation not possible	Data normalisation not possible	0.377778	0.4	0.55	Data normalisation not possible	Data normalisation not possible	0.35	0.8	0.35	No	Not Regrettable*	41	No
	60	Not known	Not known	very high	low	moderate	low	Not known	Data normalisation not possible	Data normalisation not possible	1	0.6	0.1	1	Data normalisation not possible	Data normalisation not possible	Data normalisation not possible	0.377778	0.666667	0.55	Data normalisation not possible	Data normalisation not possible	0.35	0.8	0.35	No	Not Regrettable*	41	No
	143	Not known	Not known	moderate	very high	low	moderate	Not known	Data normalisation not possible	Data normalisation not possible	0.6	1	0.6	0.1	Data normalisation not possible	Data normalisation not possible	Data normalisation not possible	0.377778	0.4	0.35	Data normalisation not possible	Data normalisation not possible	0.8	0.55	0.35	No	Not Regrettable*	41	No
	144	Not known	Not known	moderate	very high	low	low	Not known	Data normalisation not possible	Data normalisation not possible	1	1	0.6	0.1	Data normalisation not possible	Data normalisation not possible	Data normalisation not possible	0.377778	0.666667	0.35	Data normalisation not possible	Data normalisation not possible	0.8	0.55	0.35	No	Not Regrettable*	41	No
	179	Not known	Not known	moderate	low	very high	moderate	Not known	Data normalisation not possible	Data normalisation not possible	0.6	0.1	0.6	1	Data normalisation not possible	Data normalisation not possible	Data normalisation not possible	0.377778	0.4	0.8	Data normalisation not possible	Data normalisation not possible	0.35	0.55	0.35	No	Not Regrettable*	41	No
	180	Not known	Not known	moderate	low	very high	low	Not known	Data normalisation not possible	Data normalisation not possible	1	0.1	0.6	1	Data normalisation not possible	Data normalisation not possible	Data normalisation not possible	0.377778	0.666667	0.8	Data normalisation not possible	Data normalisation not possible	0.35	0.55	0.35	No	Not Regrettable*	41	No
	203	Not known	Not known	low	very high	moderate	moderate	Not known	Data normalisation not possible	Data normalisation not possible	0.6	0.6	1	0.1	Data normalisation not possible	Data normalisation not possible	Data normalisation not possible	0.377778	0.4	0.55	Data normalisation not possible	Data normalisation not possible	0.8	0.35	0.35	No	Not Regrettable*	41	No
	204	Not known	Not known	low	very high	moderate	low	Not known	Data normalisation not possible	Data normalisation not possible	1	0.6	1	0.1	Data normalisation not possible	Data normalisation not possible	Data normalisation not possible	0.377778	0.666667	0.55	Data normalisation not possible	Data normalisation not possible	0.8	0.35	0.35	No	Not Regrettable*	41	No
	227	Not known	Not known	low	moderate	very high	moderate	Not known	Data normalisation not possible	Data normalisation not possible	0.6	0.1	1	0.6	Data normalisation not possible	Data normalisation not possible	Data normalisation not possible	0.377778	0.4	0.8	Data normalisation not possible	Data normalisation not possible	0.55	0.35	0.35	No	Not Regrettable*	41	No
	228	Not known	Not known	low	moderate	very high	low	Not known	Data normalisation not possible	Data normalisation not possible	1	0.1	1	0.6	Data normalisation not possible	Data normalisation not possible	Data normalisation not possible	0.377778	0.666667	0.8	Data normalisation not possible	Data normalisation not possible	0.55	0.35	0.35	No	Not Regrettable*	41	No
	107	Not known	Not known	high	moderate	moderate	moderate	Not known	Data normalisation not possible	Data normalisation not possible	0.6	0.6	0.25	0.6	Data normalisation not possible	Data normalisation not possible	Data normalisation not possible	0.322222	0.4	0.425	Data normalisation not possible	Data normalisation not possible	0.425	0.6	0.322222	No	Not Regrettable*	53	No
	108	Not known	Not known	high	moderate	moderate	low	Not known	Data normalisation not possible	Data normalisation not possible	1	0.6	0.25	0.6	Data normalisation not possible	Data normalisation not possible	Data normalisation not possible	0.322222	0.666667	0.425	Data normalisation not possible	Data normalisation not possible	0.425	0.6	0.322222	No	Not Regrettable*	53	No
	155	Not known	Not known	moderate	high	moderate	moderate	Not known	Data normalisation not possible	Data normalisation not possible	0.6	0.6	0.6	0.25	Data normalisation not possible	Data normalisation not possible	Data normalisation not possible	0.322222	0.4	0.425	Data normalisation not possible	Data normalisation not possible	0.6	0.425	0.322222	No	Not Regrettable*	53	No
	156	Not known	Not known	moderate	high	moderate	low	Not known	Data normalisation not possible	Data normalisation not possible	1	0.6	0.6	0.25	Data normalisation not possible	Data normalisation not possible	Data normalisation not possible	0.322222	0.666667	0.425	Data normalisation not possible	Data normalisation not possible	0.6	0.425	0.322222	No	Not Regrettable*	53	No
	167	Not known	Not known	moderate	moderate	high	moderate	Not known	Data normalisation not possible	Data normalisation not possible	0.6	0.25	0.6	0.6	Data normalisation not possible	Data normalisation not possible	Data normalisation not possible	0.322222	0.4	0.6	Data normalisation not possible	Data normalisation not possible	0.425	0.425	0.322222	No	Not Regrettable*	53	No
	168	Not known	Not known	moderate	moderate	high	low	Not known	Data normalisation not possible	Data normalisation not possible	1	0.25	0.6	0.6	Data normalisation not possible	Data normalisation not possible	Data normalisation not possible	0.322222	0.666667	0.6	Data normalisation not possible	Data normalisation not possible	0.425	0.425	0.322222	No	Not Regrettable*	53	No
	43	Not known	Not known	very high	moderate	moderate	moderate	Not known	Data normalisation not possible	Data normalisation not possible	0.6	0.6	0.1	0.6	Data normalisation not possible	Data normalisation not possible	Data normalisation not possible	0.288889	0.4	0.35	Data normalisation not possible	Data normalisation not possible	0.35	0.6	0.288889	No	Not Regrettable*	59	No
	44	Not known	Not known	very high	moderate	moderate	low	Not known	Data normalisation not possible	Data normalisation not possible	1	0.6	0.1	0.6	Data normalisation not possible	Data normalisation not possible	Data normalisation not possible	0.288889	0.666667	0.35	Data normalisation not possible	Data normalisation not possible	0.35	0.6	0.288889	No	Not Regrettable*	59	No
	139	Not known	Not known	moderate	very high	moderate	moderate	Not known	Data normalisation not possible	Data normalisation not possible	0.6	0.6	0.6	0.1	Data normalisation not possible	Data normalisation not possible	Data normalisation not possible	0.288889	0.4	0.35	Data normalisation not possible	Data normalisation not possible	0.6	0.35	0.288889	No	Not Regrettable*	59	No
	140	Not known	Not known	moderate	very high	moderate	low	Not known	Data normalisation not possible	Data normalisation not possible	1	0.6	0.6	0.1	Data normalisation not possible	Data normalisation not possible	Data normalisation not possible	0.288889	0.666667	0.35	Data normalisation not possible	Data normalisation not possible	0.6	0.35	0.288889	No	Not Regrettable*	59	No
	163	Not known	Not known	moderate	moderate	very high	moderate	Not known	Data normalisation not possible	Data normalisation not possible	0.6	0.1	0.6	0.6	Data normalisation not possible	Data normalisation not possible	Data normalisation not possible	0.288889	0.4	0.6	Data normalisation not possible	Data normalisation not possible	0.35	0.35	0.288889	No	Not Regrettable*	59	No
	164	Not known	Not known	moderate	moderate	very high	low	Not known	Data normalisation not possible	Data normalisation not possible	1	0.1	0.6	0.6	Data normalisation not possible	Data normalisation not possible	Data normalisation not possible	0.288889	0.666667	0.6	Data normalisation not possible	Data normalisation not possible	0.35	0.35	0.288889	No	Not Regrettable*	59	No
	95	Not known	Not known	high	high	low	moderate	Not known	Data normalisation not possible	Data normalisation not possible	0.6	1	0.25	0.25	Data normalisation not possible	Data normalisation not possible	Data normalisation not possible	0.333333	0.4	0.25	Data normalisation not possible	Data normalisation not possible	0.625	0.625	0.25	No	Not Regrettable*	65	No
	96	Not known	Not known	high	high	low	low	Not known	Data normalisation not possible	Data normalisation not possible	1	1	0.25	0.25	Data normalisation not possible	Data normalisation not possible	Data normalisation not possible	0.333333	0.666667	0.25	Data normalisation not possible	Data normalisation not possible	0.625	0.625	0.25	No	Not Regrettable*	65	No
	119	Not known	Not known	high	low	high	moderate	Not known	Data normalisation not possible	Data normalisation not possible	0.6	0.25	0.25	1	Data normalisation not possible	Data normalisation not possible	Data normalisation not possible	0.333333	0.4	0.625	Data normalisation not possible	Data normalisation not possible	0.25	0.625	0.25	No	Not Regrettable*	65	No
	120	Not known	Not known	high	low	high	low	Not known	Data normalisation not possible	Data normalisation not possible	1	0.25	0.25	1	Data normalisation not possible	Data normalisation not possible	Data normalisation not possible	0.333333	0.666667	0.625	Data normalisation not possible	Data normalisation not possible	0.25	0.625	0.25	No	Not Regrettable*	65	No
	215	Not known	Not known	low	high	high	moderate	Not known	Data normalisation not possible	Data normalisation not possible	0.6	0.25	1	0.25	Data normalisation not possible	Data normalisation not possible	Data normalisation not possible	0.333333	0.4	0.625	Data normalisation not possible	Data normalisation not possible	0.625	0.25	0.25	No	Not Regrettable*	65	No
	216	Not known	Not known	low	high	high	low	Not known	Data normalisation not possible	Data normalisation not possible	1	0.25	1	0.25	Data normalisation not possible	Data normalisation not possible	Data normalisation not possible	0.333333	0.666667	0.625	Data normalisation not possible	Data normalisation not possible	0.625	0.25	0.25	No	Not Regrettable*	65	No
	91	Not known	Not known	high	high	moderate	moderate	Not known	Data normalisation not possible	Data normalisation not possible	0.6	0.6	0.25	0.25	Data normalisation not possible	Data normalisation not possible	Data normalisation not possible	0.244444	0.4	0.25	Data normalisation not possible	Data normalisation not possible	0.425	0.425	0.244444	No	Not Regrettable*	71	No
	92	Not known	Not known	high	high	moderate	low	Not known	Data normalisation not possible	Data normalisation not possible	1	0.6	0.25	0.25	Data normalisation not possible	Data normalisation not possible	Data normalisation not possible	0.244444	0.666667	0.25	Data normalisation not possible	Data normalisation not possible	0.425	0.425	0.244444	No	Not Regrettable*	71	No
	103	Not known	Not known	high	moderate	high	moderate	Not known	Data normalisation not possible	Data normalisation not possible	0.6	0.25	0.25	0.6	Data normalisation not possible	Data normalisation not possible	Data normalisation not possible	0.244444	0.4	0.425	Data normalisation not possible	Data normalisation not possible	0.25	0.425	0.244444	No	Not Regrettable*	71	No
	104	Not known	Not known	high	moderate	high	low	Not known	Data normalisation not possible	Data normalisation not possible	1	0.25	0.25	0.6	Data normalisation not possible	Data normalisation not possible	Data normalisation not possible	0.244444	0.666667	0.425	Data normalisation not possible	Data normalisation not possible	0.25	0.425	0.244444	No	Not Regrettable*	71	No
	151	Not known	Not known	moderate	high	high	moderate	Not known	Data normalisation not possible	Data normalisation not possible	0.6	0.25	0.6	0.25	Data normalisation not possible	Data normalisation not possible	Data normalisation not possible	0.244444	0.4	0.425	Data normalisation not possible	Data normalisation not possible	0.425	0.25	0.244444	No	Not Regrettable*	71	No
	152	Not known	Not known	moderate	high	high	low	Not known	Data normalisation not possible	Data normalisation not possible	1	0.25	0.6	0.25	Data normalisation not possible	Data normalisation not possible	Data normalisation not possible	0.244444	0.666667	0.425	Data normalisation not possible	Data normalisation not possible	0.425	0.25	0.244444	No	Not Regrettable*	71	No
	27	Not known	Not known	very high	high	moderate	moderate	Not known	Data normalisation not possible	Data normalisation not possible	0.6	0.6	0.1	0.25	Data normalisation not possible	Data normalisation not possible	Data normalisation not possible	0.211111	0.4	0.175	Data normalisation not possible	Data normalisation not possible	0.35	0.425	0.175	No	Not Regrettable*	77	No
	28	Not known	Not known	very high	high	moderate	low	Not known	Data normalisation not possible	Data normalisation not possible	1	0.6	0.1	0.25	Data normalisation not possible	Data normalisation not possible	Data normalisation not possible	0.211111	0.666667	0.175	Data normalisation not possible	Data normalisation not possible	0.35	0.425	0.175	No	Not Regrettable*	77	No
	31	Not known	Not known	very high	high	low	moderate	Not known	Data normalisation not possible	Data normalisation not possible	0.6	1	0.1	0.25	Data normalisation not possible	Data normalisation not possible	Data normalisation not possible	0.3	0.4	0.175	Data normalisation not possible	Data normalisation not possible	0.55	0.625	0.175	No	Not Regrettable*	77	No
	32	Not known	Not known	very high	high	low	low	Not known	Data normalisation not possible	Data normalisation not possible	1	1	0.1	0.25	Data normalisation not possible	Data normalisation not possible	Data normalisation not possible	0.3	0.666667	0.175	Data normalisation not possible	Data normalisation not possible	0.55	0.625	0.175	No	Not Regrettable*	77	No
	39	Not known	Not known	very high	moderate	high	moderate	Not known	Data normalisation not possible	Data normalisation not possible	0.6	0.25	0.1	0.6	Data normalisation not possible	Data normalisation not possible	Data normalisation not possible	0.211111	0.4	0.35	Data normalisation not possible	Data normalisation not possible	0.175	0.425	0.175	No	Not Regrettable*	77	No
	40	Not known	Not known	very high	moderate	high	low	Not known	Data normalisation not possible	Data normalisation not possible	1	0.25	0.1	0.6	Data normalisation not possible	Data normalisation not possible	Data normalisation not possible	0.211111	0.666667	0.35	Data normalisation not possible	Data normalisation not possible	0.175	0.425	0.175	No	Not Regrettable*	77	No
	55	Not known	Not known	very high	low	high	moderate	Not known	Data normalisation not possible	Data normalisation not possible	0.6	0.25	0.1	1	Data normalisation not possible	Data normalisation not possible	Data normalisation not possible	0.3	0.4	0.55	Data normalisation not possible	Data normalisation not possible	0.175	0.625	0.175	No	Not Regrettable*	77	No
	56	Not known	Not known	very high	low	high	low	Not known	Data normalisation not possible	Data normalisation not possible	1	0.25	0.1	1	Data normalisation not possible	Data normalisation not possible	Data normalisation not possible	0.3	0.666667	0.55	Data normalisation not possible	Data normalisation not possible	0.175	0.625	0.175	No	Not Regrettable*	77	No
	75	Not known	Not known	high	very high	moderate	moderate	Not known	Data normalisation not possible	Data normalisation not possible	0.6	0.6	0.25	0.1	Data normalisation not possible	Data normalisation not possible	Data normalisation not possible	0.211111	0.4	0.175	Data normalisation not possible	Data normalisation not possible	0.425	0.35	0.175	No	Not Regrettable*	77	No
	76	Not known	Not known	high	very high	moderate	low	Not known	Data normalisation not possible	Data normalisation not possible	1	0.6	0.25	0.1	Data normalisation not possible	Data normalisation not possible	Data normalisation not possible	0.211111	0.666667	0.175	Data normalisation not possible	Data normalisation not possible	0.425	0.35	0.175	No	Not Regrettable*	77	No
	79	Not known	Not known	high	very high	low	moderate	Not known	Data normalisation not possible	Data normalisation not possible	0.6	1	0.25	0.1	Data normalisation not possible	Data normalisation not possible	Data normalisation not possible	0.3	0.4	0.175	Data normalisation not possible	Data normalisation not possible	0.625	0.55	0.175	No	Not Regrettable*	77	No
	80	Not known	Not known	high	very high	low	low	Not known	Data normalisation not possible	Data normalisation not possible	1	1	0.25	0.1	Data normalisation not possible	Data normalisation not possible	Data normalisation not possible	0.3	0.666667	0.175	Data normalisation not possible	Data normalisation not possible	0.625	0.55	0.175	No	Not Regrettable*	77	No
	99	Not known	Not known	high	moderate	very high	moderate	Not known	Data normalisation not possible	Data normalisation not possible	0.6	0.1	0.25	0.6	Data normalisation not possible	Data normalisation not possible	Data normalisation not possible	0.211111	0.4	0.425	Data normalisation not possible	Data normalisation not possible	0.175	0.35	0.175	No	Not Regrettable*	77	No
	100	Not known	Not known	high	moderate	very high	low	Not known	Data normalisation not possible	Data normalisation not possible	1	0.1	0.25	0.6	Data normalisation not possible	Data normalisation not possible	Data normalisation not possible	0.211111	0.666667	0.425	Data normalisation not possible	Data normalisation not possible	0.175	0.35	0.175	No	Not Regrettable*	77	No
	115	Not known	Not known	high	low	very high	moderate	Not known	Data normalisation not possible	Data normalisation not possible	0.6	0.1	0.25	1	Data normalisation not possible	Data normalisation not possible	Data normalisation not possible	0.3	0.4	0.625	Data normalisation not possible	Data normalisation not possible	0.175	0.55	0.175	No	Not Regrettable*	77	No
	116	Not known	Not known	high	low	very high	low	Not known	Data normalisation not possible	Data normalisation not possible	1	0.1	0.25	1	Data normalisation not possible	Data normalisation not possible	Data normalisation not possible	0.3	0.666667	0.625	Data normalisation not possible	Data normalisation not possible	0.175	0.55	0.175	No	Not Regrettable*	77	No
	135	Not known	Not known	moderate	very high	high	moderate	Not known	Data normalisation not possible	Data normalisation not possible	0.6	0.25	0.6	0.1	Data normalisation not possible	Data normalisation not possible	Data normalisation not possible	0.211111	0.4	0.35	Data normalisation not possible	Data normalisation not possible	0.425	0.175	0.175	No	Not Regrettable*	77	No
	136	Not known	Not known	moderate	very high	high	low	Not known	Data normalisation not possible	Data normalisation not possible	1	0.25	0.6	0.1	Data normalisation not possible	Data normalisation not possible	Data normalisation not possible	0.211111	0.666667	0.35	Data normalisation not possible	Data normalisation not possible	0.425	0.175	0.175	No	Not Regrettable*	77	No
	147	Not known	Not known	moderate	high	very high	moderate	Not known	Data normalisation not possible	Data normalisation not possible	0.6	0.1	0.6	0.25	Data normalisation not possible	Data normalisation not possible	Data normalisation not possible	0.211111	0.4	0.425	Data normalisation not possible	Data normalisation not possible	0.35	0.175	0.175	No	Not Regrettable*	77	No
	148	Not known	Not known	moderate	high	very high	low	Not known	Data normalisation not possible	Data normalisation not possible	1	0.1	0.6	0.25	Data normalisation not possible	Data normalisation not possible	Data normalisation not possible	0.211111	0.666667	0.425	Data normalisation not possible	Data normalisation not possible	0.35	0.175	0.175	No	Not Regrettable*	77	No
	199	Not known	Not known	low	very high	high	moderate	Not known	Data normalisation not possible	Data normalisation not possible	0.6	0.25	1	0.1	Data normalisation not possible	Data normalisation not possible	Data normalisation not possible	0.3	0.4	0.55	Data normalisation not possible	Data normalisation not possible	0.625	0.175	0.175	No	Not Regrettable*	77	No
	200	Not known	Not known	low	very high	high	low	Not known	Data normalisation not possible	Data normalisation not possible	1	0.25	1	0.1	Data normalisation not possible	Data normalisation not possible	Data normalisation not possible	0.3	0.666667	0.55	Data normalisation not possible	Data normalisation not possible	0.625	0.175	0.175	No	Not Regrettable*	77	No
	211	Not known	Not known	low	high	very high	moderate	Not known	Data normalisation not possible	Data normalisation not possible	0.6	0.1	1	0.25	Data normalisation not possible	Data normalisation not possible	Data normalisation not possible	0.3	0.4	0.625	Data normalisation not possible	Data normalisation not possible	0.55	0.175	0.175	No	Not Regrettable*	77	No
	212	Not known	Not known	low	high	very high	low	Not known	Data normalisation not possible	Data normalisation not possible	1	0.1	1	0.25	Data normalisation not possible	Data normalisation not possible	Data normalisation not possible	0.3	0.666667	0.625	Data normalisation not possible	Data normalisation not possible	0.55	0.175	0.175	No	Not Regrettable*	77	No
	1	Not known	Not known	very high	very high	very high	very high	Not known	Data normalisation not possible	Data normalisation not possible	0.1	0.1	0.1	0.1	Data normalisation not possible	Data normalisation not possible	Data normalisation not possible	0.0666667	0.0666667	0.1	Data normalisation not possible	Data normalisation not possible	0.1	0.1	0.0666667	No	Regrettable	N/A	Yes
	2	Not known	Not known	very high	very high	very high	high	Not known	Data normalisation not possible	Data normalisation not possible	0.25	0.1	0.1	0.1	Data normalisation not possible	Data normalisation not possible	Data normalisation not possible	0.0666667	0.166667	0.1	Data normalisation not possible	Data normalisation not possible	0.1	0.1	0.0666667	No	Regrettable	N/A	Yes
	3	Not known	Not known	very high	very high	very high	moderate	Not known	Data normalisation not possible	Data normalisation not possible	0.6	0.1	0.1	0.1	Data normalisation not possible	Data normalisation not possible	Data normalisation not possible	0.0666667	0.4	0.1	Data normalisation not possible	Data normalisation not possible	0.1	0.1	0.0666667	No	Regrettable	N/A	Yes
	4	Not known	Not known	very high	very high	very high	low	Not known	Data normalisation not possible	Data normalisation not possible	1	0.1	0.1	0.1	Data normalisation not possible	Data normalisation not possible	Data normalisation not possible	0.0666667	0.666667	0.1	Data normalisation not possible	Data normalisation not possible	0.1	0.1	0.0666667	No	Regrettable	N/A	Yes
	5	Not known	Not known	very high	very high	high	very high	Not known	Data normalisation not possible	Data normalisation not possible	0.1	0.25	0.1	0.1	Data normalisation not possible	Data normalisation not possible	Data normalisation not possible	0.1	0.0666667	0.1	Data normalisation not possible	Data normalisation not possible	0.175	0.175	0.0666667	No	Regrettable	N/A	Yes
	6	Not known	Not known	very high	very high	high	high	Not known	Data normalisation not possible	Data normalisation not possible	0.25	0.25	0.1	0.1	Data normalisation not possible	Data normalisation not possible	Data normalisation not possible	0.1	0.166667	0.1	Data normalisation not possible	Data normalisation not possible	0.175	0.175	0.1	No	Regrettable	N/A	Yes
	7	Not known	Not known	very high	very high	high	moderate	Not known	Data normalisation not possible	Data normalisation not possible	0.6	0.25	0.1	0.1	Data normalisation not possible	Data normalisation not possible	Data normalisation not possible	0.1	0.4	0.1	Data normalisation not possible	Data normalisation not possible	0.175	0.175	0.1	No	Regrettable	N/A	Yes
	8	Not known	Not known	very high	very high	high	low	Not known	Data normalisation not possible	Data normalisation not possible	1	0.25	0.1	0.1	Data normalisation not possible	Data normalisation not possible	Data normalisation not possible	0.1	0.666667	0.1	Data normalisation not possible	Data normalisation not possible	0.175	0.175	0.1	No	Regrettable	N/A	Yes
	9	Not known	Not known	very high	very high	moderate	very high	Not known	Data normalisation not possible	Data normalisation not possible	0.1	0.6	0.1	0.1	Data normalisation not possible	Data normalisation not possible	Data normalisation not possible	0.177778	0.0666667	0.1	Data normalisation not possible	Data normalisation not possible	0.35	0.35	0.0666667	No	Regrettable	N/A	Yes
	10	Not known	Not known	very high	very high	moderate	high	Not known	Data normalisation not possible	Data normalisation not possible	0.25	0.6	0.1	0.1	Data normalisation not possible	Data normalisation not possible	Data normalisation not possible	0.177778	0.166667	0.1	Data normalisation not possible	Data normalisation not possible	0.35	0.35	0.1	No	Regrettable	N/A	Yes
	11	Not known	Not known	very high	very high	moderate	moderate	Not known	Data normalisation not possible	Data normalisation not possible	0.6	0.6	0.1	0.1	Data normalisation not possible	Data normalisation not possible	Data normalisation not possible	0.177778	0.4	0.1	Data normalisation not possible	Data normalisation not possible	0.35	0.35	0.1	No	Regrettable	N/A	Yes
	12	Not known	Not known	very high	very high	moderate	low	Not known	Data normalisation not possible	Data normalisation not possible	1	0.6	0.1	0.1	Data normalisation not possible	Data normalisation not possible	Data normalisation not possible	0.177778	0.666667	0.1	Data normalisation not possible	Data normalisation not possible	0.35	0.35	0.1	No	Regrettable	N/A	Yes
	13	Not known	Not known	very high	very high	low	very high	Not known	Data normalisation not possible	Data normalisation not possible	0.1	1	0.1	0.1	Data normalisation not possible	Data normalisation not possible	Data normalisation not possible	0.266667	0.0666667	0.1	Data normalisation not possible	Data normalisation not possible	0.55	0.55	0.0666667	No	Regrettable	N/A	Yes
	14	Not known	Not known	very high	very high	low	high	Not known	Data normalisation not possible	Data normalisation not possible	0.25	1	0.1	0.1	Data normalisation not possible	Data normalisation not possible	Data normalisation not possible	0.266667	0.166667	0.1	Data normalisation not possible	Data normalisation not possible	0.55	0.55	0.1	No	Regrettable	N/A	Yes
	15	Not known	Not known	very high	very high	low	moderate	Not known	Data normalisation not possible	Data normalisation not possible	0.6	1	0.1	0.1	Data normalisation not possible	Data normalisation not possible	Data normalisation not possible	0.266667	0.4	0.1	Data normalisation not possible	Data normalisation not possible	0.55	0.55	0.1	No	Regrettable	N/A	Yes
	16	Not known	Not known	very high	very high	low	low	Not known	Data normalisation not possible	Data normalisation not possible	1	1	0.1	0.1	Data normalisation not possible	Data normalisation not possible	Data normalisation not possible	0.266667	0.666667	0.1	Data normalisation not possible	Data normalisation not possible	0.55	0.55	0.1	No	Regrettable	N/A	Yes
	17	Not known	Not known	very high	high	very high	very high	Not known	Data normalisation not possible	Data normalisation not possible	0.1	0.1	0.1	0.25	Data normalisation not possible	Data normalisation not possible	Data normalisation not possible	0.1	0.0666667	0.175	Data normalisation not possible	Data normalisation not possible	0.1	0.175	0.0666667	No	Regrettable	N/A	Yes
	18	Not known	Not known	very high	high	very high	high	Not known	Data normalisation not possible	Data normalisation not possible	0.25	0.1	0.1	0.25	Data normalisation not possible	Data normalisation not possible	Data normalisation not possible	0.1	0.166667	0.175	Data normalisation not possible	Data normalisation not possible	0.1	0.175	0.1	No	Regrettable	N/A	Yes
	19	Not known	Not known	very high	high	very high	moderate	Not known	Data normalisation not possible	Data normalisation not possible	0.6	0.1	0.1	0.25	Data normalisation not possible	Data normalisation not possible	Data normalisation not possible	0.1	0.4	0.175	Data normalisation not possible	Data normalisation not possible	0.1	0.175	0.1	No	Regrettable	N/A	Yes
	20	Not known	Not known	very high	high	very high	low	Not known	Data normalisation not possible	Data normalisation not possible	1	0.1	0.1	0.25	Data normalisation not possible	Data normalisation not possible	Data normalisation not possible	0.1	0.666667	0.175	Data normalisation not possible	Data normalisation not possible	0.1	0.175	0.1	No	Regrettable	N/A	Yes
	21	Not known	Not known	very high	high	high	very high	Not known	Data normalisation not possible	Data normalisation not possible	0.1	0.25	0.1	0.25	Data normalisation not possible	Data normalisation not possible	Data normalisation not possible	0.133333	0.0666667	0.175	Data normalisation not possible	Data normalisation not possible	0.175	0.25	0.0666667	No	Regrettable	N/A	Yes
	22	Not known	Not known	very high	high	high	high	Not known	Data normalisation not possible	Data normalisation not possible	0.25	0.25	0.1	0.25	Data normalisation not possible	Data normalisation not possible	Data normalisation not possible	0.133333	0.166667	0.175	Data normalisation not possible	Data normalisation not possible	0.175	0.25	0.133333	No	Regrettable	N/A	Yes
	23	Not known	Not known	very high	high	high	moderate	Not known	Data normalisation not possible	Data normalisation not possible	0.6	0.25	0.1	0.25	Data normalisation not possible	Data normalisation not possible	Data normalisation not possible	0.133333	0.4	0.175	Data normalisation not possible	Data normalisation not possible	0.175	0.25	0.133333	No	Regrettable	N/A	Yes
	24	Not known	Not known	very high	high	high	low	Not known	Data normalisation not possible	Data normalisation not possible	1	0.25	0.1	0.25	Data normalisation not possible	Data normalisation not possible	Data normalisation not possible	0.133333	0.666667	0.175	Data normalisation not possible	Data normalisation not possible	0.175	0.25	0.133333	No	Regrettable	N/A	Yes
	25	Not known	Not known	very high	high	moderate	very high	Not known	Data normalisation not possible	Data normalisation not possible	0.1	0.6	0.1	0.25	Data normalisation not possible	Data normalisation not possible	Data normalisation not possible	0.211111	0.0666667	0.175	Data normalisation not possible	Data normalisation not possible	0.35	0.425	0.0666667	No	Regrettable	N/A	Yes
	26	Not known	Not known	very high	high	moderate	high	Not known	Data normalisation not possible	Data normalisation not possible	0.25	0.6	0.1	0.25	Data normalisation not possible	Data normalisation not possible	Data normalisation not possible	0.211111	0.166667	0.175	Data normalisation not possible	Data normalisation not possible	0.35	0.425	0.166667	No	Regrettable	N/A	Yes
	29	Not known	Not known	very high	high	low	very high	Not known	Data normalisation not possible	Data normalisation not possible	0.1	1	0.1	0.25	Data normalisation not possible	Data normalisation not possible	Data normalisation not possible	0.3	0.0666667	0.175	Data normalisation not possible	Data normalisation not possible	0.55	0.625	0.0666667	No	Regrettable	N/A	Yes
	30	Not known	Not known	very high	high	low	high	Not known	Data normalisation not possible	Data normalisation not possible	0.25	1	0.1	0.25	Data normalisation not possible	Data normalisation not possible	Data normalisation not possible	0.3	0.166667	0.175	Data normalisation not possible	Data normalisation not possible	0.55	0.625	0.166667	No	Regrettable	N/A	Yes
	33	Not known	Not known	very high	moderate	very high	very high	Not known	Data normalisation not possible	Data normalisation not possible	0.1	0.1	0.1	0.6	Data normalisation not possible	Data normalisation not possible	Data normalisation not possible	0.177778	0.0666667	0.35	Data normalisation not possible	Data normalisation not possible	0.1	0.35	0.0666667	No	Regrettable	N/A	Yes
	34	Not known	Not known	very high	moderate	very high	high	Not known	Data normalisation not possible	Data normalisation not possible	0.25	0.1	0.1	0.6	Data normalisation not possible	Data normalisation not possible	Data normalisation not possible	0.177778	0.166667	0.35	Data normalisation not possible	Data normalisation not possible	0.1	0.35	0.1	No	Regrettable	N/A	Yes
	35	Not known	Not known	very high	moderate	very high	moderate	Not known	Data normalisation not possible	Data normalisation not possible	0.6	0.1	0.1	0.6	Data normalisation not possible	Data normalisation not possible	Data normalisation not possible	0.177778	0.4	0.35	Data normalisation not possible	Data normalisation not possible	0.1	0.35	0.1	No	Regrettable	N/A	No
	36	Not known	Not known	very high	moderate	very high	low	Not known	Data normalisation not possible	Data normalisation not possible	1	0.1	0.1	0.6	Data normalisation not possible	Data normalisation not possible	Data normalisation not possible	0.177778	0.666667	0.35	Data normalisation not possible	Data normalisation not possible	0.1	0.35	0.1	No	Regrettable	N/A	No
	37	Not known	Not known	very high	moderate	high	very high	Not known	Data normalisation not possible	Data normalisation not possible	0.1	0.25	0.1	0.6	Data normalisation not possible	Data normalisation not possible	Data normalisation not possible	0.211111	0.0666667	0.35	Data normalisation not possible	Data normalisation not possible	0.175	0.425	0.0666667	No	Regrettable	N/A	Yes
	38	Not known	Not known	very high	moderate	high	high	Not known	Data normalisation not possible	Data normalisation not possible	0.25	0.25	0.1	0.6	Data normalisation not possible	Data normalisation not possible	Data normalisation not possible	0.211111	0.166667	0.35	Data normalisation not possible	Data normalisation not possible	0.175	0.425	0.166667	No	Regrettable	N/A	Yes
	41	Not known	Not known	very high	moderate	moderate	very high	Not known	Data normalisation not possible	Data normalisation not possible	0.1	0.6	0.1	0.6	Data normalisation not possible	Data normalisation not possible	Data normalisation not possible	0.288889	0.0666667	0.35	Data normalisation not possible	Data normalisation not possible	0.35	0.6	0.0666667	No	Regrettable	N/A	Yes
	42	Not known	Not known	very high	moderate	moderate	high	Not known	Data normalisation not possible	Data normalisation not possible	0.25	0.6	0.1	0.6	Data normalisation not possible	Data normalisation not possible	Data normalisation not possible	0.288889	0.166667	0.35	Data normalisation not possible	Data normalisation not possible	0.35	0.6	0.166667	No	Regrettable	N/A	Yes
	45	Not known	Not known	very high	moderate	low	very high	Not known	Data normalisation not possible	Data normalisation not possible	0.1	1	0.1	0.6	Data normalisation not possible	Data normalisation not possible	Data normalisation not possible	0.377778	0.0666667	0.35	Data normalisation not possible	Data normalisation not possible	0.55	0.8	0.0666667	No	Regrettable	N/A	Yes
	46	Not known	Not known	very high	moderate	low	high	Not known	Data normalisation not possible	Data normalisation not possible	0.25	1	0.1	0.6	Data normalisation not possible	Data normalisation not possible	Data normalisation not possible	0.377778	0.166667	0.35	Data normalisation not possible	Data normalisation not possible	0.55	0.8	0.166667	No	Regrettable	N/A	Yes
	49	Not known	Not known	very high	low	very high	very high	Not known	Data normalisation not possible	Data normalisation not possible	0.1	0.1	0.1	1	Data normalisation not possible	Data normalisation not possible	Data normalisation not possible	0.266667	0.0666667	0.55	Data normalisation not possible	Data normalisation not possible	0.1	0.55	0.0666667	No	Regrettable	N/A	Yes
	50	Not known	Not known	very high	low	very high	high	Not known	Data normalisation not possible	Data normalisation not possible	0.25	0.1	0.1	1	Data normalisation not possible	Data normalisation not possible	Data normalisation not possible	0.266667	0.166667	0.55	Data normalisation not possible	Data normalisation not possible	0.1	0.55	0.1	No	Regrettable	N/A	Yes
	51	Not known	Not known	very high	low	very high	moderate	Not known	Data normalisation not possible	Data normalisation not possible	0.6	0.1	0.1	1	Data normalisation not possible	Data normalisation not possible	Data normalisation not possible	0.266667	0.4	0.55	Data normalisation not possible	Data normalisation not possible	0.1	0.55	0.1	No	Regrettable	N/A	No
	52	Not known	Not known	very high	low	very high	low	Not known	Data normalisation not possible	Data normalisation not possible	1	0.1	0.1	1	Data normalisation not possible	Data normalisation not possible	Data normalisation not possible	0.266667	0.666667	0.55	Data normalisation not possible	Data normalisation not possible	0.1	0.55	0.1	No	Regrettable	N/A	No
	53	Not known	Not known	very high	low	high	very high	Not known	Data normalisation not possible	Data normalisation not possible	0.1	0.25	0.1	1	Data normalisation not possible	Data normalisation not possible	Data normalisation not possible	0.3	0.0666667	0.55	Data normalisation not possible	Data normalisation not possible	0.175	0.625	0.0666667	No	Regrettable	N/A	Yes
	54	Not known	Not known	very high	low	high	high	Not known	Data normalisation not possible	Data normalisation not possible	0.25	0.25	0.1	1	Data normalisation not possible	Data normalisation not possible	Data normalisation not possible	0.3	0.166667	0.55	Data normalisation not possible	Data normalisation not possible	0.175	0.625	0.166667	No	Regrettable	N/A	Yes
	57	Not known	Not known	very high	low	moderate	very high	Not known	Data normalisation not possible	Data normalisation not possible	0.1	0.6	0.1	1	Data normalisation not possible	Data normalisation not possible	Data normalisation not possible	0.377778	0.0666667	0.55	Data normalisation not possible	Data normalisation not possible	0.35	0.8	0.0666667	No	Regrettable	N/A	Yes
	58	Not known	Not known	very high	low	moderate	high	Not known	Data normalisation not possible	Data normalisation not possible	0.25	0.6	0.1	1	Data normalisation not possible	Data normalisation not possible	Data normalisation not possible	0.377778	0.166667	0.55	Data normalisation not possible	Data normalisation not possible	0.35	0.8	0.166667	No	Regrettable	N/A	Yes
	61	Not known	Not known	very high	low	low	very high	Not known	Data normalisation not possible	Data normalisation not possible	0.1	1	0.1	1	Data normalisation not possible	Data normalisation not possible	Data normalisation not possible	0.466667	0.0666667	0.55	Data normalisation not possible	Data normalisation not possible	0.55	1	0.0666667	No	Regrettable	N/A	Yes
	62	Not known	Not known	very high	low	low	high	Not known	Data normalisation not possible	Data normalisation not possible	0.25	1	0.1	1	Data normalisation not possible	Data normalisation not possible	Data normalisation not possible	0.466667	0.166667	0.55	Data normalisation not possible	Data normalisation not possible	0.55	1	0.166667	No	Regrettable	N/A	Yes
	65	Not known	Not known	high	very high	very high	very high	Not known	Data normalisation not possible	Data normalisation not possible	0.1	0.1	0.25	0.1	Data normalisation not possible	Data normalisation not possible	Data normalisation not possible	0.1	0.0666667	0.175	Data normalisation not possible	Data normalisation not possible	0.175	0.1	0.0666667	No	Regrettable	N/A	Yes
	66	Not known	Not known	high	very high	very high	high	Not known	Data normalisation not possible	Data normalisation not possible	0.25	0.1	0.25	0.1	Data normalisation not possible	Data normalisation not possible	Data normalisation not possible	0.1	0.166667	0.175	Data normalisation not possible	Data normalisation not possible	0.175	0.1	0.1	No	Regrettable	N/A	Yes
	67	Not known	Not known	high	very high	very high	moderate	Not known	Data normalisation not possible	Data normalisation not possible	0.6	0.1	0.25	0.1	Data normalisation not possible	Data normalisation not possible	Data normalisation not possible	0.1	0.4	0.175	Data normalisation not possible	Data normalisation not possible	0.175	0.1	0.1	No	Regrettable	N/A	Yes
	68	Not known	Not known	high	very high	very high	low	Not known	Data normalisation not possible	Data normalisation not possible	1	0.1	0.25	0.1	Data normalisation not possible	Data normalisation not possible	Data normalisation not possible	0.1	0.666667	0.175	Data normalisation not possible	Data normalisation not possible	0.175	0.1	0.1	No	Regrettable	N/A	Yes
	69	Not known	Not known	high	very high	high	very high	Not known	Data normalisation not possible	Data normalisation not possible	0.1	0.25	0.25	0.1	Data normalisation not possible	Data normalisation not possible	Data normalisation not possible	0.133333	0.0666667	0.175	Data normalisation not possible	Data normalisation not possible	0.25	0.175	0.0666667	No	Regrettable	N/A	Yes
	70	Not known	Not known	high	very high	high	high	Not known	Data normalisation not possible	Data normalisation not possible	0.25	0.25	0.25	0.1	Data normalisation not possible	Data normalisation not possible	Data normalisation not possible	0.133333	0.166667	0.175	Data normalisation not possible	Data normalisation not possible	0.25	0.175	0.133333	No	Regrettable	N/A	Yes
	71	Not known	Not known	high	very high	high	moderate	Not known	Data normalisation not possible	Data normalisation not possible	0.6	0.25	0.25	0.1	Data normalisation not possible	Data normalisation not possible	Data normalisation not possible	0.133333	0.4	0.175	Data normalisation not possible	Data normalisation not possible	0.25	0.175	0.133333	No	Regrettable	N/A	Yes
	72	Not known	Not known	high	very high	high	low	Not known	Data normalisation not possible	Data normalisation not possible	1	0.25	0.25	0.1	Data normalisation not possible	Data normalisation not possible	Data normalisation not possible	0.133333	0.666667	0.175	Data normalisation not possible	Data normalisation not possible	0.25	0.175	0.133333	No	Regrettable	N/A	Yes
	73	Not known	Not known	high	very high	moderate	very high	Not known	Data normalisation not possible	Data normalisation not possible	0.1	0.6	0.25	0.1	Data normalisation not possible	Data normalisation not possible	Data normalisation not possible	0.211111	0.0666667	0.175	Data normalisation not possible	Data normalisation not possible	0.425	0.35	0.0666667	No	Regrettable	N/A	Yes
	74	Not known	Not known	high	very high	moderate	high	Not known	Data normalisation not possible	Data normalisation not possible	0.25	0.6	0.25	0.1	Data normalisation not possible	Data normalisation not possible	Data normalisation not possible	0.211111	0.166667	0.175	Data normalisation not possible	Data normalisation not possible	0.425	0.35	0.166667	No	Regrettable	N/A	Yes
	77	Not known	Not known	high	very high	low	very high	Not known	Data normalisation not possible	Data normalisation not possible	0.1	1	0.25	0.1	Data normalisation not possible	Data normalisation not possible	Data normalisation not possible	0.3	0.0666667	0.175	Data normalisation not possible	Data normalisation not possible	0.625	0.55	0.0666667	No	Regrettable	N/A	Yes
	78	Not known	Not known	high	very high	low	high	Not known	Data normalisation not possible	Data normalisation not possible	0.25	1	0.25	0.1	Data normalisation not possible	Data normalisation not possible	Data normalisation not possible	0.3	0.166667	0.175	Data normalisation not possible	Data normalisation not possible	0.625	0.55	0.166667	No	Regrettable	N/A	Yes
	81	Not known	Not known	high	high	very high	very high	Not known	Data normalisation not possible	Data normalisation not possible	0.1	0.1	0.25	0.25	Data normalisation not possible	Data normalisation not possible	Data normalisation not possible	0.133333	0.0666667	0.25	Data normalisation not possible	Data normalisation not possible	0.175	0.175	0.0666667	No	Regrettable	N/A	Yes
	82	Not known	Not known	high	high	very high	high	Not known	Data normalisation not possible	Data normalisation not possible	0.25	0.1	0.25	0.25	Data normalisation not possible	Data normalisation not possible	Data normalisation not possible	0.133333	0.166667	0.25	Data normalisation not possible	Data normalisation not possible	0.175	0.175	0.133333	No	Regrettable	N/A	Yes
	83	Not known	Not known	high	high	very high	moderate	Not known	Data normalisation not possible	Data normalisation not possible	0.6	0.1	0.25	0.25	Data normalisation not possible	Data normalisation not possible	Data normalisation not possible	0.133333	0.4	0.25	Data normalisation not possible	Data normalisation not possible	0.175	0.175	0.133333	No	Regrettable	N/A	Yes
	84	Not known	Not known	high	high	very high	low	Not known	Data normalisation not possible	Data normalisation not possible	1	0.1	0.25	0.25	Data normalisation not possible	Data normalisation not possible	Data normalisation not possible	0.133333	0.666667	0.25	Data normalisation not possible	Data normalisation not possible	0.175	0.175	0.133333	No	Regrettable	N/A	Yes
	85	Not known	Not known	high	high	high	very high	Not known	Data normalisation not possible	Data normalisation not possible	0.1	0.25	0.25	0.25	Data normalisation not possible	Data normalisation not possible	Data normalisation not possible	0.166667	0.0666667	0.25	Data normalisation not possible	Data normalisation not possible	0.25	0.25	0.0666667	No	Regrettable	N/A	Yes
	86	Not known	Not known	high	high	high	high	Not known	Data normalisation not possible	Data normalisation not possible	0.25	0.25	0.25	0.25	Data normalisation not possible	Data normalisation not possible	Data normalisation not possible	0.166667	0.166667	0.25	Data normalisation not possible	Data normalisation not possible	0.25	0.25	0.166667	No	Regrettable	N/A	Yes
	87	Not known	Not known	high	high	high	moderate	Not known	Data normalisation not possible	Data normalisation not possible	0.6	0.25	0.25	0.25	Data normalisation not possible	Data normalisation not possible	Data normalisation not possible	0.166667	0.4	0.25	Data normalisation not possible	Data normalisation not possible	0.25	0.25	0.166667	No	Regrettable	N/A	Yes
	88	Not known	Not known	high	high	high	low	Not known	Data normalisation not possible	Data normalisation not possible	1	0.25	0.25	0.25	Data normalisation not possible	Data normalisation not possible	Data normalisation not possible	0.166667	0.666667	0.25	Data normalisation not possible	Data normalisation not possible	0.25	0.25	0.166667	No	Regrettable	N/A	Yes
	89	Not known	Not known	high	high	moderate	very high	Not known	Data normalisation not possible	Data normalisation not possible	0.1	0.6	0.25	0.25	Data normalisation not possible	Data normalisation not possible	Data normalisation not possible	0.244444	0.0666667	0.25	Data normalisation not possible	Data normalisation not possible	0.425	0.425	0.0666667	No	Regrettable	N/A	Yes
	90	Not known	Not known	high	high	moderate	high	Not known	Data normalisation not possible	Data normalisation not possible	0.25	0.6	0.25	0.25	Data normalisation not possible	Data normalisation not possible	Data normalisation not possible	0.244444	0.166667	0.25	Data normalisation not possible	Data normalisation not possible	0.425	0.425	0.166667	No	Regrettable	N/A	Yes
	93	Not known	Not known	high	high	low	very high	Not known	Data normalisation not possible	Data normalisation not possible	0.1	1	0.25	0.25	Data normalisation not possible	Data normalisation not possible	Data normalisation not possible	0.333333	0.0666667	0.25	Data normalisation not possible	Data normalisation not possible	0.625	0.625	0.0666667	No	Regrettable	N/A	Yes
	94	Not known	Not known	high	high	low	high	Not known	Data normalisation not possible	Data normalisation not possible	0.25	1	0.25	0.25	Data normalisation not possible	Data normalisation not possible	Data normalisation not possible	0.333333	0.166667	0.25	Data normalisation not possible	Data normalisation not possible	0.625	0.625	0.166667	No	Regrettable	N/A	Yes
	97	Not known	Not known	high	moderate	very high	very high	Not known	Data normalisation not possible	Data normalisation not possible	0.1	0.1	0.25	0.6	Data normalisation not possible	Data normalisation not possible	Data normalisation not possible	0.211111	0.0666667	0.425	Data normalisation not possible	Data normalisation not possible	0.175	0.35	0.0666667	No	Regrettable	N/A	Yes
	98	Not known	Not known	high	moderate	very high	high	Not known	Data normalisation not possible	Data normalisation not possible	0.25	0.1	0.25	0.6	Data normalisation not possible	Data normalisation not possible	Data normalisation not possible	0.211111	0.166667	0.425	Data normalisation not possible	Data normalisation not possible	0.175	0.35	0.166667	No	Regrettable	N/A	Yes
	101	Not known	Not known	high	moderate	high	very high	Not known	Data normalisation not possible	Data normalisation not possible	0.1	0.25	0.25	0.6	Data normalisation not possible	Data normalisation not possible	Data normalisation not possible	0.244444	0.0666667	0.425	Data normalisation not possible	Data normalisation not possible	0.25	0.425	0.0666667	No	Regrettable	N/A	Yes
	102	Not known	Not known	high	moderate	high	high	Not known	Data normalisation not possible	Data normalisation not possible	0.25	0.25	0.25	0.6	Data normalisation not possible	Data normalisation not possible	Data normalisation not possible	0.244444	0.166667	0.425	Data normalisation not possible	Data normalisation not possible	0.25	0.425	0.166667	No	Regrettable	N/A	Yes
	105	Not known	Not known	high	moderate	moderate	very high	Not known	Data normalisation not possible	Data normalisation not possible	0.1	0.6	0.25	0.6	Data normalisation not possible	Data normalisation not possible	Data normalisation not possible	0.322222	0.0666667	0.425	Data normalisation not possible	Data normalisation not possible	0.425	0.6	0.0666667	No	Regrettable	N/A	Yes
	106	Not known	Not known	high	moderate	moderate	high	Not known	Data normalisation not possible	Data normalisation not possible	0.25	0.6	0.25	0.6	Data normalisation not possible	Data normalisation not possible	Data normalisation not possible	0.322222	0.166667	0.425	Data normalisation not possible	Data normalisation not possible	0.425	0.6	0.166667	No	Regrettable	N/A	Yes
	109	Not known	Not known	high	moderate	low	very high	Not known	Data normalisation not possible	Data normalisation not possible	0.1	1	0.25	0.6	Data normalisation not possible	Data normalisation not possible	Data normalisation not possible	0.411111	0.0666667	0.425	Data normalisation not possible	Data normalisation not possible	0.625	0.8	0.0666667	No	Regrettable	N/A	Yes
	110	Not known	Not known	high	moderate	low	high	Not known	Data normalisation not possible	Data normalisation not possible	0.25	1	0.25	0.6	Data normalisation not possible	Data normalisation not possible	Data normalisation not possible	0.411111	0.166667	0.425	Data normalisation not possible	Data normalisation not possible	0.625	0.8	0.166667	No	Regrettable	N/A	Yes
	113	Not known	Not known	high	low	very high	very high	Not known	Data normalisation not possible	Data normalisation not possible	0.1	0.1	0.25	1	Data normalisation not possible	Data normalisation not possible	Data normalisation not possible	0.3	0.0666667	0.625	Data normalisation not possible	Data normalisation not possible	0.175	0.55	0.0666667	No	Regrettable	N/A	Yes
	114	Not known	Not known	high	low	very high	high	Not known	Data normalisation not possible	Data normalisation not possible	0.25	0.1	0.25	1	Data normalisation not possible	Data normalisation not possible	Data normalisation not possible	0.3	0.166667	0.625	Data normalisation not possible	Data normalisation not possible	0.175	0.55	0.166667	No	Regrettable	N/A	Yes
	117	Not known	Not known	high	low	high	very high	Not known	Data normalisation not possible	Data normalisation not possible	0.1	0.25	0.25	1	Data normalisation not possible	Data normalisation not possible	Data normalisation not possible	0.333333	0.0666667	0.625	Data normalisation not possible	Data normalisation not possible	0.25	0.625	0.0666667	No	Regrettable	N/A	Yes
	118	Not known	Not known	high	low	high	high	Not known	Data normalisation not possible	Data normalisation not possible	0.25	0.25	0.25	1	Data normalisation not possible	Data normalisation not possible	Data normalisation not possible	0.333333	0.166667	0.625	Data normalisation not possible	Data normalisation not possible	0.25	0.625	0.166667	No	Regrettable	N/A	Yes
	121	Not known	Not known	high	low	moderate	very high	Not known	Data normalisation not possible	Data normalisation not possible	0.1	0.6	0.25	1	Data normalisation not possible	Data normalisation not possible	Data normalisation not possible	0.411111	0.0666667	0.625	Data normalisation not possible	Data normalisation not possible	0.425	0.8	0.0666667	No	Regrettable	N/A	Yes
	122	Not known	Not known	high	low	moderate	high	Not known	Data normalisation not possible	Data normalisation not possible	0.25	0.6	0.25	1	Data normalisation not possible	Data normalisation not possible	Data normalisation not possible	0.411111	0.166667	0.625	Data normalisation not possible	Data normalisation not possible	0.425	0.8	0.166667	No	Regrettable	N/A	Yes
	125	Not known	Not known	high	low	low	very high	Not known	Data normalisation not possible	Data normalisation not possible	0.1	1	0.25	1	Data normalisation not possible	Data normalisation not possible	Data normalisation not possible	0.5	0.0666667	0.625	Data normalisation not possible	Data normalisation not possible	0.625	1	0.0666667	No	Regrettable	N/A	Yes
	126	Not known	Not known	high	low	low	high	Not known	Data normalisation not possible	Data normalisation not possible	0.25	1	0.25	1	Data normalisation not possible	Data normalisation not possible	Data normalisation not possible	0.5	0.166667	0.625	Data normalisation not possible	Data normalisation not possible	0.625	1	0.166667	No	Regrettable	N/A	Yes
	129	Not known	Not known	moderate	very high	very high	very high	Not known	Data normalisation not possible	Data normalisation not possible	0.1	0.1	0.6	0.1	Data normalisation not possible	Data normalisation not possible	Data normalisation not possible	0.177778	0.0666667	0.35	Data normalisation not possible	Data normalisation not possible	0.35	0.1	0.0666667	No	Regrettable	N/A	Yes
	130	Not known	Not known	moderate	very high	very high	high	Not known	Data normalisation not possible	Data normalisation not possible	0.25	0.1	0.6	0.1	Data normalisation not possible	Data normalisation not possible	Data normalisation not possible	0.177778	0.166667	0.35	Data normalisation not possible	Data normalisation not possible	0.35	0.1	0.1	No	Regrettable	N/A	Yes
	131	Not known	Not known	moderate	very high	very high	moderate	Not known	Data normalisation not possible	Data normalisation not possible	0.6	0.1	0.6	0.1	Data normalisation not possible	Data normalisation not possible	Data normalisation not possible	0.177778	0.4	0.35	Data normalisation not possible	Data normalisation not possible	0.35	0.1	0.1	No	Regrettable	N/A	No
	132	Not known	Not known	moderate	very high	very high	low	Not known	Data normalisation not possible	Data normalisation not possible	1	0.1	0.6	0.1	Data normalisation not possible	Data normalisation not possible	Data normalisation not possible	0.177778	0.666667	0.35	Data normalisation not possible	Data normalisation not possible	0.35	0.1	0.1	No	Regrettable	N/A	No
	133	Not known	Not known	moderate	very high	high	very high	Not known	Data normalisation not possible	Data normalisation not possible	0.1	0.25	0.6	0.1	Data normalisation not possible	Data normalisation not possible	Data normalisation not possible	0.211111	0.0666667	0.35	Data normalisation not possible	Data normalisation not possible	0.425	0.175	0.0666667	No	Regrettable	N/A	Yes
	134	Not known	Not known	moderate	very high	high	high	Not known	Data normalisation not possible	Data normalisation not possible	0.25	0.25	0.6	0.1	Data normalisation not possible	Data normalisation not possible	Data normalisation not possible	0.211111	0.166667	0.35	Data normalisation not possible	Data normalisation not possible	0.425	0.175	0.166667	No	Regrettable	N/A	Yes
	137	Not known	Not known	moderate	very high	moderate	very high	Not known	Data normalisation not possible	Data normalisation not possible	0.1	0.6	0.6	0.1	Data normalisation not possible	Data normalisation not possible	Data normalisation not possible	0.288889	0.0666667	0.35	Data normalisation not possible	Data normalisation not possible	0.6	0.35	0.0666667	No	Regrettable	N/A	Yes
	138	Not known	Not known	moderate	very high	moderate	high	Not known	Data normalisation not possible	Data normalisation not possible	0.25	0.6	0.6	0.1	Data normalisation not possible	Data normalisation not possible	Data normalisation not possible	0.288889	0.166667	0.35	Data normalisation not possible	Data normalisation not possible	0.6	0.35	0.166667	No	Regrettable	N/A	Yes
	141	Not known	Not known	moderate	very high	low	very high	Not known	Data normalisation not possible	Data normalisation not possible	0.1	1	0.6	0.1	Data normalisation not possible	Data normalisation not possible	Data normalisation not possible	0.377778	0.0666667	0.35	Data normalisation not possible	Data normalisation not possible	0.8	0.55	0.0666667	No	Regrettable	N/A	Yes
	142	Not known	Not known	moderate	very high	low	high	Not known	Data normalisation not possible	Data normalisation not possible	0.25	1	0.6	0.1	Data normalisation not possible	Data normalisation not possible	Data normalisation not possible	0.377778	0.166667	0.35	Data normalisation not possible	Data normalisation not possible	0.8	0.55	0.166667	No	Regrettable	N/A	Yes
	145	Not known	Not known	moderate	high	very high	very high	Not known	Data normalisation not possible	Data normalisation not possible	0.1	0.1	0.6	0.25	Data normalisation not possible	Data normalisation not possible	Data normalisation not possible	0.211111	0.0666667	0.425	Data normalisation not possible	Data normalisation not possible	0.35	0.175	0.0666667	No	Regrettable	N/A	Yes
	146	Not known	Not known	moderate	high	very high	high	Not known	Data normalisation not possible	Data normalisation not possible	0.25	0.1	0.6	0.25	Data normalisation not possible	Data normalisation not possible	Data normalisation not possible	0.211111	0.166667	0.425	Data normalisation not possible	Data normalisation not possible	0.35	0.175	0.166667	No	Regrettable	N/A	Yes
	149	Not known	Not known	moderate	high	high	very high	Not known	Data normalisation not possible	Data normalisation not possible	0.1	0.25	0.6	0.25	Data normalisation not possible	Data normalisation not possible	Data normalisation not possible	0.244444	0.0666667	0.425	Data normalisation not possible	Data normalisation not possible	0.425	0.25	0.0666667	No	Regrettable	N/A	Yes
	150	Not known	Not known	moderate	high	high	high	Not known	Data normalisation not possible	Data normalisation not possible	0.25	0.25	0.6	0.25	Data normalisation not possible	Data normalisation not possible	Data normalisation not possible	0.244444	0.166667	0.425	Data normalisation not possible	Data normalisation not possible	0.425	0.25	0.166667	No	Regrettable	N/A	Yes
	153	Not known	Not known	moderate	high	moderate	very high	Not known	Data normalisation not possible	Data normalisation not possible	0.1	0.6	0.6	0.25	Data normalisation not possible	Data normalisation not possible	Data normalisation not possible	0.322222	0.0666667	0.425	Data normalisation not possible	Data normalisation not possible	0.6	0.425	0.0666667	No	Regrettable	N/A	Yes
	154	Not known	Not known	moderate	high	moderate	high	Not known	Data normalisation not possible	Data normalisation not possible	0.25	0.6	0.6	0.25	Data normalisation not possible	Data normalisation not possible	Data normalisation not possible	0.322222	0.166667	0.425	Data normalisation not possible	Data normalisation not possible	0.6	0.425	0.166667	No	Regrettable	N/A	Yes
	157	Not known	Not known	moderate	high	low	very high	Not known	Data normalisation not possible	Data normalisation not possible	0.1	1	0.6	0.25	Data normalisation not possible	Data normalisation not possible	Data normalisation not possible	0.411111	0.0666667	0.425	Data normalisation not possible	Data normalisation not possible	0.8	0.625	0.0666667	No	Regrettable	N/A	Yes
	158	Not known	Not known	moderate	high	low	high	Not known	Data normalisation not possible	Data normalisation not possible	0.25	1	0.6	0.25	Data normalisation not possible	Data normalisation not possible	Data normalisation not possible	0.411111	0.166667	0.425	Data normalisation not possible	Data normalisation not possible	0.8	0.625	0.166667	No	Regrettable	N/A	Yes
	161	Not known	Not known	moderate	moderate	very high	very high	Not known	Data normalisation not possible	Data normalisation not possible	0.1	0.1	0.6	0.6	Data normalisation not possible	Data normalisation not possible	Data normalisation not possible	0.288889	0.0666667	0.6	Data normalisation not possible	Data normalisation not possible	0.35	0.35	0.0666667	No	Regrettable	N/A	Yes
	162	Not known	Not known	moderate	moderate	very high	high	Not known	Data normalisation not possible	Data normalisation not possible	0.25	0.1	0.6	0.6	Data normalisation not possible	Data normalisation not possible	Data normalisation not possible	0.288889	0.166667	0.6	Data normalisation not possible	Data normalisation not possible	0.35	0.35	0.166667	No	Regrettable	N/A	Yes
	165	Not known	Not known	moderate	moderate	high	very high	Not known	Data normalisation not possible	Data normalisation not possible	0.1	0.25	0.6	0.6	Data normalisation not possible	Data normalisation not possible	Data normalisation not possible	0.322222	0.0666667	0.6	Data normalisation not possible	Data normalisation not possible	0.425	0.425	0.0666667	No	Regrettable	N/A	Yes
	166	Not known	Not known	moderate	moderate	high	high	Not known	Data normalisation not possible	Data normalisation not possible	0.25	0.25	0.6	0.6	Data normalisation not possible	Data normalisation not possible	Data normalisation not possible	0.322222	0.166667	0.6	Data normalisation not possible	Data normalisation not possible	0.425	0.425	0.166667	No	Regrettable	N/A	Yes
	169	Not known	Not known	moderate	moderate	moderate	very high	Not known	Data normalisation not possible	Data normalisation not possible	0.1	0.6	0.6	0.6	Data normalisation not possible	Data normalisation not possible	Data normalisation not possible	0.4	0.0666667	0.6	Data normalisation not possible	Data normalisation not possible	0.6	0.6	0.0666667	No	Regrettable	N/A	Yes
	170	Not known	Not known	moderate	moderate	moderate	high	Not known	Data normalisation not possible	Data normalisation not possible	0.25	0.6	0.6	0.6	Data normalisation not possible	Data normalisation not possible	Data normalisation not possible	0.4	0.166667	0.6	Data normalisation not possible	Data normalisation not possible	0.6	0.6	0.166667	No	Regrettable	N/A	Yes
	173	Not known	Not known	moderate	moderate	low	very high	Not known	Data normalisation not possible	Data normalisation not possible	0.1	1	0.6	0.6	Data normalisation not possible	Data normalisation not possible	Data normalisation not possible	0.488889	0.0666667	0.6	Data normalisation not possible	Data normalisation not possible	0.8	0.8	0.0666667	No	Regrettable	N/A	Yes
	174	Not known	Not known	moderate	moderate	low	high	Not known	Data normalisation not possible	Data normalisation not possible	0.25	1	0.6	0.6	Data normalisation not possible	Data normalisation not possible	Data normalisation not possible	0.488889	0.166667	0.6	Data normalisation not possible	Data normalisation not possible	0.8	0.8	0.166667	No	Regrettable	N/A	Yes
	177	Not known	Not known	moderate	low	very high	very high	Not known	Data normalisation not possible	Data normalisation not possible	0.1	0.1	0.6	1	Data normalisation not possible	Data normalisation not possible	Data normalisation not possible	0.377778	0.0666667	0.8	Data normalisation not possible	Data normalisation not possible	0.35	0.55	0.0666667	No	Regrettable	N/A	Yes
	178	Not known	Not known	moderate	low	very high	high	Not known	Data normalisation not possible	Data normalisation not possible	0.25	0.1	0.6	1	Data normalisation not possible	Data normalisation not possible	Data normalisation not possible	0.377778	0.166667	0.8	Data normalisation not possible	Data normalisation not possible	0.35	0.55	0.166667	No	Regrettable	N/A	Yes
	181	Not known	Not known	moderate	low	high	very high	Not known	Data normalisation not possible	Data normalisation not possible	0.1	0.25	0.6	1	Data normalisation not possible	Data normalisation not possible	Data normalisation not possible	0.411111	0.0666667	0.8	Data normalisation not possible	Data normalisation not possible	0.425	0.625	0.0666667	No	Regrettable	N/A	Yes
	182	Not known	Not known	moderate	low	high	high	Not known	Data normalisation not possible	Data normalisation not possible	0.25	0.25	0.6	1	Data normalisation not possible	Data normalisation not possible	Data normalisation not possible	0.411111	0.166667	0.8	Data normalisation not possible	Data normalisation not possible	0.425	0.625	0.166667	No	Regrettable	N/A	Yes
	185	Not known	Not known	moderate	low	moderate	very high	Not known	Data normalisation not possible	Data normalisation not possible	0.1	0.6	0.6	1	Data normalisation not possible	Data normalisation not possible	Data normalisation not possible	0.488889	0.0666667	0.8	Data normalisation not possible	Data normalisation not possible	0.6	0.8	0.0666667	No	Regrettable	N/A	Yes
	186	Not known	Not known	moderate	low	moderate	high	Not known	Data normalisation not possible	Data normalisation not possible	0.25	0.6	0.6	1	Data normalisation not possible	Data normalisation not possible	Data normalisation not possible	0.488889	0.166667	0.8	Data normalisation not possible	Data normalisation not possible	0.6	0.8	0.166667	No	Regrettable	N/A	Yes
	189	Not known	Not known	moderate	low	low	very high	Not known	Data normalisation not possible	Data normalisation not possible	0.1	1	0.6	1	Data normalisation not possible	Data normalisation not possible	Data normalisation not possible	0.577778	0.0666667	0.8	Data normalisation not possible	Data normalisation not possible	0.8	1	0.0666667	No	Regrettable	N/A	Yes
	190	Not known	Not known	moderate	low	low	high	Not known	Data normalisation not possible	Data normalisation not possible	0.25	1	0.6	1	Data normalisation not possible	Data normalisation not possible	Data normalisation not possible	0.577778	0.166667	0.8	Data normalisation not possible	Data normalisation not possible	0.8	1	0.166667	No	Regrettable	N/A	Yes
	193	Not known	Not known	low	very high	very high	very high	Not known	Data normalisation not possible	Data normalisation not possible	0.1	0.1	1	0.1	Data normalisation not possible	Data normalisation not possible	Data normalisation not possible	0.266667	0.0666667	0.55	Data normalisation not possible	Data normalisation not possible	0.55	0.1	0.0666667	No	Regrettable	N/A	Yes
	194	Not known	Not known	low	very high	very high	high	Not known	Data normalisation not possible	Data normalisation not possible	0.25	0.1	1	0.1	Data normalisation not possible	Data normalisation not possible	Data normalisation not possible	0.266667	0.166667	0.55	Data normalisation not possible	Data normalisation not possible	0.55	0.1	0.1	No	Regrettable	N/A	Yes
	195	Not known	Not known	low	very high	very high	moderate	Not known	Data normalisation not possible	Data normalisation not possible	0.6	0.1	1	0.1	Data normalisation not possible	Data normalisation not possible	Data normalisation not possible	0.266667	0.4	0.55	Data normalisation not possible	Data normalisation not possible	0.55	0.1	0.1	No	Regrettable	N/A	No
	196	Not known	Not known	low	very high	very high	low	Not known	Data normalisation not possible	Data normalisation not possible	1	0.1	1	0.1	Data normalisation not possible	Data normalisation not possible	Data normalisation not possible	0.266667	0.666667	0.55	Data normalisation not possible	Data normalisation not possible	0.55	0.1	0.1	No	Regrettable	N/A	No
	197	Not known	Not known	low	very high	high	very high	Not known	Data normalisation not possible	Data normalisation not possible	0.1	0.25	1	0.1	Data normalisation not possible	Data normalisation not possible	Data normalisation not possible	0.3	0.0666667	0.55	Data normalisation not possible	Data normalisation not possible	0.625	0.175	0.0666667	No	Regrettable	N/A	Yes
	198	Not known	Not known	low	very high	high	high	Not known	Data normalisation not possible	Data normalisation not possible	0.25	0.25	1	0.1	Data normalisation not possible	Data normalisation not possible	Data normalisation not possible	0.3	0.166667	0.55	Data normalisation not possible	Data normalisation not possible	0.625	0.175	0.166667	No	Regrettable	N/A	Yes
	201	Not known	Not known	low	very high	moderate	very high	Not known	Data normalisation not possible	Data normalisation not possible	0.1	0.6	1	0.1	Data normalisation not possible	Data normalisation not possible	Data normalisation not possible	0.377778	0.0666667	0.55	Data normalisation not possible	Data normalisation not possible	0.8	0.35	0.0666667	No	Regrettable	N/A	Yes
	202	Not known	Not known	low	very high	moderate	high	Not known	Data normalisation not possible	Data normalisation not possible	0.25	0.6	1	0.1	Data normalisation not possible	Data normalisation not possible	Data normalisation not possible	0.377778	0.166667	0.55	Data normalisation not possible	Data normalisation not possible	0.8	0.35	0.166667	No	Regrettable	N/A	Yes
	205	Not known	Not known	low	very high	low	very high	Not known	Data normalisation not possible	Data normalisation not possible	0.1	1	1	0.1	Data normalisation not possible	Data normalisation not possible	Data normalisation not possible	0.466667	0.0666667	0.55	Data normalisation not possible	Data normalisation not possible	1	0.55	0.0666667	No	Regrettable	N/A	Yes
	206	Not known	Not known	low	very high	low	high	Not known	Data normalisation not possible	Data normalisation not possible	0.25	1	1	0.1	Data normalisation not possible	Data normalisation not possible	Data normalisation not possible	0.466667	0.166667	0.55	Data normalisation not possible	Data normalisation not possible	1	0.55	0.166667	No	Regrettable	N/A	Yes
	209	Not known	Not known	low	high	very high	very high	Not known	Data normalisation not possible	Data normalisation not possible	0.1	0.1	1	0.25	Data normalisation not possible	Data normalisation not possible	Data normalisation not possible	0.3	0.0666667	0.625	Data normalisation not possible	Data normalisation not possible	0.55	0.175	0.0666667	No	Regrettable	N/A	Yes
	210	Not known	Not known	low	high	very high	high	Not known	Data normalisation not possible	Data normalisation not possible	0.25	0.1	1	0.25	Data normalisation not possible	Data normalisation not possible	Data normalisation not possible	0.3	0.166667	0.625	Data normalisation not possible	Data normalisation not possible	0.55	0.175	0.166667	No	Regrettable	N/A	Yes
	213	Not known	Not known	low	high	high	very high	Not known	Data normalisation not possible	Data normalisation not possible	0.1	0.25	1	0.25	Data normalisation not possible	Data normalisation not possible	Data normalisation not possible	0.333333	0.0666667	0.625	Data normalisation not possible	Data normalisation not possible	0.625	0.25	0.0666667	No	Regrettable	N/A	Yes
	214	Not known	Not known	low	high	high	high	Not known	Data normalisation not possible	Data normalisation not possible	0.25	0.25	1	0.25	Data normalisation not possible	Data normalisation not possible	Data normalisation not possible	0.333333	0.166667	0.625	Data normalisation not possible	Data normalisation not possible	0.625	0.25	0.166667	No	Regrettable	N/A	Yes
	217	Not known	Not known	low	high	moderate	very high	Not known	Data normalisation not possible	Data normalisation not possible	0.1	0.6	1	0.25	Data normalisation not possible	Data normalisation not possible	Data normalisation not possible	0.411111	0.0666667	0.625	Data normalisation not possible	Data normalisation not possible	0.8	0.425	0.0666667	No	Regrettable	N/A	Yes
	218	Not known	Not known	low	high	moderate	high	Not known	Data normalisation not possible	Data normalisation not possible	0.25	0.6	1	0.25	Data normalisation not possible	Data normalisation not possible	Data normalisation not possible	0.411111	0.166667	0.625	Data normalisation not possible	Data normalisation not possible	0.8	0.425	0.166667	No	Regrettable	N/A	Yes
	221	Not known	Not known	low	high	low	very high	Not known	Data normalisation not possible	Data normalisation not possible	0.1	1	1	0.25	Data normalisation not possible	Data normalisation not possible	Data normalisation not possible	0.5	0.0666667	0.625	Data normalisation not possible	Data normalisation not possible	1	0.625	0.0666667	No	Regrettable	N/A	Yes
	222	Not known	Not known	low	high	low	high	Not known	Data normalisation not possible	Data normalisation not possible	0.25	1	1	0.25	Data normalisation not possible	Data normalisation not possible	Data normalisation not possible	0.5	0.166667	0.625	Data normalisation not possible	Data normalisation not possible	1	0.625	0.166667	No	Regrettable	N/A	Yes
	225	Not known	Not known	low	moderate	very high	very high	Not known	Data normalisation not possible	Data normalisation not possible	0.1	0.1	1	0.6	Data normalisation not possible	Data normalisation not possible	Data normalisation not possible	0.377778	0.0666667	0.8	Data normalisation not possible	Data normalisation not possible	0.55	0.35	0.0666667	No	Regrettable	N/A	Yes
	226	Not known	Not known	low	moderate	very high	high	Not known	Data normalisation not possible	Data normalisation not possible	0.25	0.1	1	0.6	Data normalisation not possible	Data normalisation not possible	Data normalisation not possible	0.377778	0.166667	0.8	Data normalisation not possible	Data normalisation not possible	0.55	0.35	0.166667	No	Regrettable	N/A	Yes
	229	Not known	Not known	low	moderate	high	very high	Not known	Data normalisation not possible	Data normalisation not possible	0.1	0.25	1	0.6	Data normalisation not possible	Data normalisation not possible	Data normalisation not possible	0.411111	0.0666667	0.8	Data normalisation not possible	Data normalisation not possible	0.625	0.425	0.0666667	No	Regrettable	N/A	Yes
	230	Not known	Not known	low	moderate	high	high	Not known	Data normalisation not possible	Data normalisation not possible	0.25	0.25	1	0.6	Data normalisation not possible	Data normalisation not possible	Data normalisation not possible	0.411111	0.166667	0.8	Data normalisation not possible	Data normalisation not possible	0.625	0.425	0.166667	No	Regrettable	N/A	Yes
	233	Not known	Not known	low	moderate	moderate	very high	Not known	Data normalisation not possible	Data normalisation not possible	0.1	0.6	1	0.6	Data normalisation not possible	Data normalisation not possible	Data normalisation not possible	0.488889	0.0666667	0.8	Data normalisation not possible	Data normalisation not possible	0.8	0.6	0.0666667	No	Regrettable	N/A	Yes
	234	Not known	Not known	low	moderate	moderate	high	Not known	Data normalisation not possible	Data normalisation not possible	0.25	0.6	1	0.6	Data normalisation not possible	Data normalisation not possible	Data normalisation not possible	0.488889	0.166667	0.8	Data normalisation not possible	Data normalisation not possible	0.8	0.6	0.166667	No	Regrettable	N/A	Yes
	237	Not known	Not known	low	moderate	low	very high	Not known	Data normalisation not possible	Data normalisation not possible	0.1	1	1	0.6	Data normalisation not possible	Data normalisation not possible	Data normalisation not possible	0.577778	0.0666667	0.8	Data normalisation not possible	Data normalisation not possible	1	0.8	0.0666667	No	Regrettable	N/A	Yes
	238	Not known	Not known	low	moderate	low	high	Not known	Data normalisation not possible	Data normalisation not possible	0.25	1	1	0.6	Data normalisation not possible	Data normalisation not possible	Data normalisation not possible	0.577778	0.166667	0.8	Data normalisation not possible	Data normalisation not possible	1	0.8	0.166667	No	Regrettable	N/A	Yes
	241	Not known	Not known	low	low	very high	very high	Not known	Data normalisation not possible	Data normalisation not possible	0.1	0.1	1	1	Data normalisation not possible	Data normalisation not possible	Data normalisation not possible	0.466667	0.0666667	1	Data normalisation not possible	Data normalisation not possible	0.55	0.55	0.0666667	No	Regrettable	N/A	Yes
	242	Not known	Not known	low	low	very high	high	Not known	Data normalisation not possible	Data normalisation not possible	0.25	0.1	1	1	Data normalisation not possible	Data normalisation not possible	Data normalisation not possible	0.466667	0.166667	1	Data normalisation not possible	Data normalisation not possible	0.55	0.55	0.166667	No	Regrettable	N/A	Yes
	245	Not known	Not known	low	low	high	very high	Not known	Data normalisation not possible	Data normalisation not possible	0.1	0.25	1	1	Data normalisation not possible	Data normalisation not possible	Data normalisation not possible	0.5	0.0666667	1	Data normalisation not possible	Data normalisation not possible	0.625	0.625	0.0666667	No	Regrettable	N/A	Yes
	246	Not known	Not known	low	low	high	high	Not known	Data normalisation not possible	Data normalisation not possible	0.25	0.25	1	1	Data normalisation not possible	Data normalisation not possible	Data normalisation not possible	0.5	0.166667	1	Data normalisation not possible	Data normalisation not possible	0.625	0.625	0.166667	No	Regrettable	N/A	Yes
	249	Not known	Not known	low	low	moderate	very high	Not known	Data normalisation not possible	Data normalisation not possible	0.1	0.6	1	1	Data normalisation not possible	Data normalisation not possible	Data normalisation not possible	0.577778	0.0666667	1	Data normalisation not possible	Data normalisation not possible	0.8	0.8	0.0666667	No	Regrettable	N/A	Yes
	250	Not known	Not known	low	low	moderate	high	Not known	Data normalisation not possible	Data normalisation not possible	0.25	0.6	1	1	Data normalisation not possible	Data normalisation not possible	Data normalisation not possible	0.577778	0.166667	1	Data normalisation not possible	Data normalisation not possible	0.8	0.8	0.166667	No	Regrettable	N/A	Yes
	253	Not known	Not known	low	low	low	very high	Not known	Data normalisation not possible	Data normalisation not possible	0.1	1	1	1	Data normalisation not possible	Data normalisation not possible	Data normalisation not possible	0.666667	0.0666667	1	Data normalisation not possible	Data normalisation not possible	1	1	0.0666667	No	Regrettable	N/A	Yes
	254	Not known	Not known	low	low	low	high	Not known	Data normalisation not possible	Data normalisation not possible	0.25	1	1	1	Data normalisation not possible	Data normalisation not possible	Data normalisation not possible	0.666667	0.166667	1	Data normalisation not possible	Data normalisation not possible	1	1	0.166667	No	Regrettable	N/A	Yes

## Sheet: MCDA-ACA - Real Subs.
MCDA-ACA - Real substance dataset
	1. Method Objective Hierarchy
	2. Method Aggregation equation
	3. Method implimented in table								Data normalisation (Non-linear)
									very high	0.1
									high	0.25
									moderate	0.6
									low	1
									Not known	Data normalisation not possible																	Data Classification
																											0.17	f threshold
	Data Gathering								Data normalisation							Data Aggregation										Data Classification
	Substance	GWP**	ODP**	P	B	T Ecoxtox	T Human	M	v GWP	v ODP	v T_hu	v T_eco	v P	v B	v M	GWP	ODP	PBT_eco	T_hu	PB	PMT_eco	PM	PT_eco	BT_eco	f	All Data gathered?	Conclusion (*Missing Data)	Rank remaining Alternaitves
	decaBDE	Not known	Not known	very high	low	very high	very high	low	Data normalisation not possible	Data normalisation not possible	0.1	0.1	0.1	1	1	Data normalisation not possible	Data normalisation not possible	0.266667	0.0666667	0.55	0.266667	0.55	0.1	0.55	0.0666667	No	Regrettable	N/A
	DBDPE	Not known	Not known	very high	low	very high	very high	low	Data normalisation not possible	Data normalisation not possible	0.1	0.1	0.1	1	1	Data normalisation not possible	Data normalisation not possible	0.266667	0.0666667	0.55	0.266667	0.55	0.1	0.55	0.0666667	No	Regrettable	N/A
	EBTEBPI	Not known	Not known	very high	low	very high	very high	low	Data normalisation not possible	Data normalisation not possible	0.1	0.1	0.1	1	1	Data normalisation not possible	Data normalisation not possible	0.266667	0.0666667	0.55	0.266667	0.55	0.1	0.55	0.0666667	No	Regrettable	N/A
	TBBPA-BDBPE	Not known	Not known	very high	low	very high	high	low	Data normalisation not possible	Data normalisation not possible	0.25	0.1	0.1	1	1	Data normalisation not possible	Data normalisation not possible	0.266667	0.166667	0.55	0.266667	0.55	0.1	0.55	0.1	No	Regrettable	N/A
	TTBNPP	Not known	Not known	very high	low	very high	high	low	Data normalisation not possible	Data normalisation not possible	0.25	0.1	0.1	1	1	Data normalisation not possible	Data normalisation not possible	0.266667	0.166667	0.55	0.266667	0.55	0.1	0.55	0.1	No	Regrettable	N/A
	TTBP-TAZ	Not known	Not known	very high	low	very high	high	low	Data normalisation not possible	Data normalisation not possible	0.25	0.1	0.1	1	1	Data normalisation not possible	Data normalisation not possible	0.266667	0.166667	0.55	0.266667	0.55	0.1	0.55	0.1	No	Regrettable	N/A
	DP	Not known	Not known	very high	low	very high	high	low	Data normalisation not possible	Data normalisation not possible	0.25	0.1	0.1	1	1	Data normalisation not possible	Data normalisation not possible	0.266667	0.166667	0.55	0.266667	0.55	0.1	0.55	0.1	No	Regrettable	N/A
	TPHP	Not known	Not known	very high	low	very high	high	high	Data normalisation not possible	Data normalisation not possible	0.25	0.1	0.1	1	0.25	Data normalisation not possible	Data normalisation not possible	0.266667	0.166667	0.55	0.1	0.175	0.1	0.55	0.1	No	Regrettable	N/A
	BPBPE	Not known	Not known	very high	low	very high	high	low	Data normalisation not possible	Data normalisation not possible	0.25	0.1	0.1	1	1	Data normalisation not possible	Data normalisation not possible	0.266667	0.166667	0.55	0.266667	0.55	0.1	0.55	0.1	No	Regrettable	N/A
	EH-TBB	Not known	Not known	very high	low	very high	high	low	Data normalisation not possible	Data normalisation not possible	0.25	0.1	0.1	1	1	Data normalisation not possible	Data normalisation not possible	0.266667	0.166667	0.55	0.266667	0.55	0.1	0.55	0.1	No	Regrettable	N/A
	BEH-TEBP	Not known	Not known	very high	low	very high	high	low	Data normalisation not possible	Data normalisation not possible	0.25	0.1	0.1	1	1	Data normalisation not possible	Data normalisation not possible	0.266667	0.166667	0.55	0.266667	0.55	0.1	0.55	0.1	No	Regrettable	N/A
	PBDPP	Not known	Not known	very high	low	very high	high	low	Data normalisation not possible	Data normalisation not possible	0.25	0.1	0.1	1	1	Data normalisation not possible	Data normalisation not possible	0.266667	0.166667	0.55	0.266667	0.55	0.1	0.55	0.1	No	Regrettable	N/A
	BPA-BDPP	Not known	Not known	very high	low	very high	very high	low	Data normalisation not possible	Data normalisation not possible	0.1	0.1	0.1	1	1	Data normalisation not possible	Data normalisation not possible	0.266667	0.0666667	0.55	0.266667	0.55	0.1	0.55	0.0666667	No	Regrettable	N/A
	MA	Not known	Not known	very high	low	moderate	high	very high	Data normalisation not possible	Data normalisation not possible	0.25	0.6	0.1	1	0.1	Data normalisation not possible	Data normalisation not possible	0.377778	0.166667	0.55	0.177778	0.1	0.35	0.8	0.1	No	Regrettable	N/A
	4'-PeBPOBDE208	Not known	Not known	very high	low	very high	very high	low	Data normalisation not possible	Data normalisation not possible	0.1	0.1	0.1	1	1	Data normalisation not possible	Data normalisation not possible	0.266667	0.0666667	0.55	0.266667	0.55	0.1	0.55	0.0666667	No	Regrettable	N/A
	BTBPE	Not known	Not known	very high	low	very high	very high	low	Data normalisation not possible	Data normalisation not possible	0.1	0.1	0.1	1	1	Data normalisation not possible	Data normalisation not possible	0.266667	0.0666667	0.55	0.266667	0.55	0.1	0.55	0.0666667	No	Regrettable	N/A
	TBEP	Not known	Not known	very high	low	very high	high	very high	Data normalisation not possible	Data normalisation not possible	0.25	0.1	0.1	1	0.1	Data normalisation not possible	Data normalisation not possible	0.266667	0.166667	0.55	0.0666667	0.1	0.1	0.55	0.0666667	No	Regrettable	N/A

## Sheet: MCDA - mimicREACH
MCDA: mimicREACH
	1. Method Objective Hierarchy
	2. Method Aggregation equation
	3. Method implimented in table					Data normalisation (Non-linear)
						very high	0.1
						high	0.25
						moderate	0.6								Data Classification
						low	1								0.17	f_mimicREACH threshold
						Not known	Data normalisation not possible
	Data Gathering					Data normalisation				Data Aggregation				Data Classification
	Substance	P	B	T Ecoxtox	T Human	v T_hu	v T_eco	v P	v B	PBT_eco	T_hu	PB	f_mimicREACH	All Data gathered?	Conclusion (*with availble data)	Rank remaining Alternaitves	SVHC under REACH?
	1	very high	very high	very high	very high	0.1	0.1	0.1	0.1	0.0666667	0.0666667	0.1	0.0666667	Yes	SVHC*	N/A	Yes
	2	very high	very high	very high	high	0.25	0.1	0.1	0.1	0.0666667	0.166667	0.1	0.0666667	Yes	SVHC*	N/A	Yes
	3	very high	very high	very high	moderate	0.6	0.1	0.1	0.1	0.0666667	0.4	0.1	0.0666667	Yes	SVHC*	N/A	Yes
	4	very high	very high	very high	low	1	0.1	0.1	0.1	0.0666667	0.666667	0.1	0.0666667	Yes	SVHC*	N/A	Yes
	5	very high	very high	high	very high	0.1	0.25	0.1	0.1	0.1	0.0666667	0.1	0.0666667	Yes	SVHC*	N/A	Yes
	6	very high	very high	high	high	0.25	0.25	0.1	0.1	0.1	0.166667	0.1	0.1	Yes	SVHC*	N/A	Yes
	7	very high	very high	high	moderate	0.6	0.25	0.1	0.1	0.1	0.4	0.1	0.1	Yes	SVHC*	N/A	Yes
	8	very high	very high	high	low	1	0.25	0.1	0.1	0.1	0.666667	0.1	0.1	Yes	SVHC*	N/A	Yes
	9	very high	very high	moderate	very high	0.1	0.6	0.1	0.1	0.177778	0.0666667	0.1	0.0666667	Yes	SVHC*	N/A	Yes
	10	very high	very high	moderate	high	0.25	0.6	0.1	0.1	0.177778	0.166667	0.1	0.1	Yes	SVHC*	N/A	Yes
	11	very high	very high	moderate	moderate	0.6	0.6	0.1	0.1	0.177778	0.4	0.1	0.1	Yes	SVHC*	N/A	Yes
	12	very high	very high	moderate	low	1	0.6	0.1	0.1	0.177778	0.666667	0.1	0.1	Yes	SVHC*	N/A	Yes
	13	very high	very high	low	very high	0.1	1	0.1	0.1	0.266667	0.0666667	0.1	0.0666667	Yes	SVHC*	N/A	Yes
	14	very high	very high	low	high	0.25	1	0.1	0.1	0.266667	0.166667	0.1	0.1	Yes	SVHC*	N/A	Yes
	15	very high	very high	low	moderate	0.6	1	0.1	0.1	0.266667	0.4	0.1	0.1	Yes	SVHC*	N/A	Yes
	16	very high	very high	low	low	1	1	0.1	0.1	0.266667	0.666667	0.1	0.1	Yes	SVHC*	N/A	Yes
	17	very high	high	very high	very high	0.1	0.1	0.1	0.25	0.1	0.0666667	0.175	0.0666667	Yes	SVHC*	N/A	Yes
	18	very high	high	very high	high	0.25	0.1	0.1	0.25	0.1	0.166667	0.175	0.1	Yes	SVHC*	N/A	Yes
	19	very high	high	very high	moderate	0.6	0.1	0.1	0.25	0.1	0.4	0.175	0.1	Yes	SVHC*	N/A	Yes
	20	very high	high	very high	low	1	0.1	0.1	0.25	0.1	0.666667	0.175	0.1	Yes	SVHC*	N/A	Yes
	21	very high	high	high	very high	0.1	0.25	0.1	0.25	0.133333	0.0666667	0.175	0.0666667	Yes	SVHC*	N/A	Yes
	22	very high	high	high	high	0.25	0.25	0.1	0.25	0.133333	0.166667	0.175	0.133333	Yes	SVHC*	N/A	Yes
	23	very high	high	high	moderate	0.6	0.25	0.1	0.25	0.133333	0.4	0.175	0.133333	Yes	SVHC*	N/A	Yes
	24	very high	high	high	low	1	0.25	0.1	0.25	0.133333	0.666667	0.175	0.133333	Yes	SVHC*	N/A	Yes
	25	very high	high	moderate	very high	0.1	0.6	0.1	0.25	0.211111	0.0666667	0.175	0.0666667	Yes	SVHC*	N/A	Yes
	26	very high	high	moderate	high	0.25	0.6	0.1	0.25	0.211111	0.166667	0.175	0.166667	Yes	SVHC*	N/A	Yes
	27	very high	high	moderate	moderate	0.6	0.6	0.1	0.25	0.211111	0.4	0.175	0.175	Yes	not SVHC*	101	No
	28	very high	high	moderate	low	1	0.6	0.1	0.25	0.211111	0.666667	0.175	0.175	Yes	not SVHC*	101	No
	29	very high	high	low	very high	0.1	1	0.1	0.25	0.3	0.0666667	0.175	0.0666667	Yes	SVHC*	N/A	Yes
	30	very high	high	low	high	0.25	1	0.1	0.25	0.3	0.166667	0.175	0.166667	Yes	SVHC*	N/A	Yes
	31	very high	high	low	moderate	0.6	1	0.1	0.25	0.3	0.4	0.175	0.175	Yes	not SVHC*	101	No
	32	very high	high	low	low	1	1	0.1	0.25	0.3	0.666667	0.175	0.175	Yes	not SVHC*	101	No
	33	very high	moderate	very high	very high	0.1	0.1	0.1	0.6	0.177778	0.0666667	0.35	0.0666667	Yes	SVHC*	N/A	Yes
	34	very high	moderate	very high	high	0.25	0.1	0.1	0.6	0.177778	0.166667	0.35	0.166667	Yes	SVHC*	N/A	Yes
	35	very high	moderate	very high	moderate	0.6	0.1	0.1	0.6	0.177778	0.4	0.35	0.177778	Yes	not SVHC*	97	No
	36	very high	moderate	very high	low	1	0.1	0.1	0.6	0.177778	0.666667	0.35	0.177778	Yes	not SVHC*	97	No
	37	very high	moderate	high	very high	0.1	0.25	0.1	0.6	0.211111	0.0666667	0.35	0.0666667	Yes	SVHC*	N/A	Yes
	38	very high	moderate	high	high	0.25	0.25	0.1	0.6	0.211111	0.166667	0.35	0.166667	Yes	SVHC*	N/A	Yes
	39	very high	moderate	high	moderate	0.6	0.25	0.1	0.6	0.211111	0.4	0.35	0.211111	Yes	not SVHC*	89	No
	40	very high	moderate	high	low	1	0.25	0.1	0.6	0.211111	0.666667	0.35	0.211111	Yes	not SVHC*	89	No
	41	very high	moderate	moderate	very high	0.1	0.6	0.1	0.6	0.288889	0.0666667	0.35	0.0666667	Yes	SVHC*	N/A	Yes
	42	very high	moderate	moderate	high	0.25	0.6	0.1	0.6	0.288889	0.166667	0.35	0.166667	Yes	SVHC*	N/A	Yes
	43	very high	moderate	moderate	moderate	0.6	0.6	0.1	0.6	0.288889	0.4	0.35	0.288889	Yes	not SVHC*	71	No
	44	very high	moderate	moderate	low	1	0.6	0.1	0.6	0.288889	0.666667	0.35	0.288889	Yes	not SVHC*	71	No
	45	very high	moderate	low	very high	0.1	1	0.1	0.6	0.377778	0.0666667	0.35	0.0666667	Yes	SVHC*	N/A	Yes
	46	very high	moderate	low	high	0.25	1	0.1	0.6	0.377778	0.166667	0.35	0.166667	Yes	SVHC*	N/A	Yes
	47	very high	moderate	low	moderate	0.6	1	0.1	0.6	0.377778	0.4	0.35	0.35	Yes	not SVHC*	49	No
	48	very high	moderate	low	low	1	1	0.1	0.6	0.377778	0.666667	0.35	0.35	Yes	not SVHC*	49	No
	49	very high	low	very high	very high	0.1	0.1	0.1	1	0.266667	0.0666667	0.55	0.0666667	Yes	SVHC*	N/A	Yes
	50	very high	low	very high	high	0.25	0.1	0.1	1	0.266667	0.166667	0.55	0.166667	Yes	SVHC*	N/A	Yes
	51	very high	low	very high	moderate	0.6	0.1	0.1	1	0.266667	0.4	0.55	0.266667	Yes	not SVHC*	77	No
	52	very high	low	very high	low	1	0.1	0.1	1	0.266667	0.666667	0.55	0.266667	Yes	not SVHC*	77	No
	53	very high	low	high	very high	0.1	0.25	0.1	1	0.3	0.0666667	0.55	0.0666667	Yes	SVHC*	N/A	Yes
	54	very high	low	high	high	0.25	0.25	0.1	1	0.3	0.166667	0.55	0.166667	Yes	SVHC*	N/A	Yes
	55	very high	low	high	moderate	0.6	0.25	0.1	1	0.3	0.4	0.55	0.3	Yes	not SVHC*	63	No
	56	very high	low	high	low	1	0.25	0.1	1	0.3	0.666667	0.55	0.3	Yes	not SVHC*	63	No
	57	very high	low	moderate	very high	0.1	0.6	0.1	1	0.377778	0.0666667	0.55	0.0666667	Yes	SVHC*	N/A	Yes
	58	very high	low	moderate	high	0.25	0.6	0.1	1	0.377778	0.166667	0.55	0.166667	Yes	SVHC*	N/A	Yes
	59	very high	low	moderate	moderate	0.6	0.6	0.1	1	0.377778	0.4	0.55	0.377778	Yes	not SVHC*	41	No
	60	very high	low	moderate	low	1	0.6	0.1	1	0.377778	0.666667	0.55	0.377778	Yes	not SVHC*	41	No
	61	very high	low	low	very high	0.1	1	0.1	1	0.466667	0.0666667	0.55	0.0666667	Yes	SVHC*	N/A	Yes
	62	very high	low	low	high	0.25	1	0.1	1	0.466667	0.166667	0.55	0.166667	Yes	SVHC*	N/A	Yes
	63	very high	low	low	moderate	0.6	1	0.1	1	0.466667	0.4	0.55	0.4	Yes	not SVHC*	20	No
	64	very high	low	low	low	1	1	0.1	1	0.466667	0.666667	0.55	0.466667	Yes	not SVHC*	11	No
	65	high	very high	very high	very high	0.1	0.1	0.25	0.1	0.1	0.0666667	0.175	0.0666667	Yes	SVHC*	N/A	Yes
	66	high	very high	very high	high	0.25	0.1	0.25	0.1	0.1	0.166667	0.175	0.1	Yes	SVHC*	N/A	Yes
	67	high	very high	very high	moderate	0.6	0.1	0.25	0.1	0.1	0.4	0.175	0.1	Yes	SVHC*	N/A	Yes
	68	high	very high	very high	low	1	0.1	0.25	0.1	0.1	0.666667	0.175	0.1	Yes	SVHC*	N/A	Yes
	69	high	very high	high	very high	0.1	0.25	0.25	0.1	0.133333	0.0666667	0.175	0.0666667	Yes	SVHC*	N/A	Yes
	70	high	very high	high	high	0.25	0.25	0.25	0.1	0.133333	0.166667	0.175	0.133333	Yes	SVHC*	N/A	Yes
	71	high	very high	high	moderate	0.6	0.25	0.25	0.1	0.133333	0.4	0.175	0.133333	Yes	SVHC*	N/A	Yes
	72	high	very high	high	low	1	0.25	0.25	0.1	0.133333	0.666667	0.175	0.133333	Yes	SVHC*	N/A	Yes
	73	high	very high	moderate	very high	0.1	0.6	0.25	0.1	0.211111	0.0666667	0.175	0.0666667	Yes	SVHC*	N/A	Yes
	74	high	very high	moderate	high	0.25	0.6	0.25	0.1	0.211111	0.166667	0.175	0.166667	Yes	SVHC*	N/A	Yes
	75	high	very high	moderate	moderate	0.6	0.6	0.25	0.1	0.211111	0.4	0.175	0.175	Yes	not SVHC*	101	No
	76	high	very high	moderate	low	1	0.6	0.25	0.1	0.211111	0.666667	0.175	0.175	Yes	not SVHC*	101	No
	77	high	very high	low	very high	0.1	1	0.25	0.1	0.3	0.0666667	0.175	0.0666667	Yes	SVHC*	N/A	Yes
	78	high	very high	low	high	0.25	1	0.25	0.1	0.3	0.166667	0.175	0.166667	Yes	SVHC*	N/A	Yes
	79	high	very high	low	moderate	0.6	1	0.25	0.1	0.3	0.4	0.175	0.175	Yes	not SVHC*	101	No
	80	high	very high	low	low	1	1	0.25	0.1	0.3	0.666667	0.175	0.175	Yes	not SVHC*	101	No
	81	high	high	very high	very high	0.1	0.1	0.25	0.25	0.133333	0.0666667	0.25	0.0666667	Yes	SVHC*	N/A	Yes
	82	high	high	very high	high	0.25	0.1	0.25	0.25	0.133333	0.166667	0.25	0.133333	Yes	SVHC*	N/A	Yes
	83	high	high	very high	moderate	0.6	0.1	0.25	0.25	0.133333	0.4	0.25	0.133333	Yes	SVHC*	N/A	Yes
	84	high	high	very high	low	1	0.1	0.25	0.25	0.133333	0.666667	0.25	0.133333	Yes	SVHC*	N/A	Yes
	85	high	high	high	very high	0.1	0.25	0.25	0.25	0.166667	0.0666667	0.25	0.0666667	Yes	SVHC*	N/A	Yes
	86	high	high	high	high	0.25	0.25	0.25	0.25	0.166667	0.166667	0.25	0.166667	Yes	SVHC*	N/A	Yes
	87	high	high	high	moderate	0.6	0.25	0.25	0.25	0.166667	0.4	0.25	0.166667	Yes	SVHC*	N/A	Yes
	88	high	high	high	low	1	0.25	0.25	0.25	0.166667	0.666667	0.25	0.166667	Yes	SVHC*	N/A	Yes
	89	high	high	moderate	very high	0.1	0.6	0.25	0.25	0.244444	0.0666667	0.25	0.0666667	Yes	SVHC*	N/A	Yes
	90	high	high	moderate	high	0.25	0.6	0.25	0.25	0.244444	0.166667	0.25	0.166667	Yes	SVHC*	N/A	Yes
	91	high	high	moderate	moderate	0.6	0.6	0.25	0.25	0.244444	0.4	0.25	0.244444	Yes	not SVHC*	83	No
	92	high	high	moderate	low	1	0.6	0.25	0.25	0.244444	0.666667	0.25	0.244444	Yes	not SVHC*	83	No
	93	high	high	low	very high	0.1	1	0.25	0.25	0.333333	0.0666667	0.25	0.0666667	Yes	SVHC*	N/A	Yes
	94	high	high	low	high	0.25	1	0.25	0.25	0.333333	0.166667	0.25	0.166667	Yes	SVHC*	N/A	Yes
	95	high	high	low	moderate	0.6	1	0.25	0.25	0.333333	0.4	0.25	0.25	Yes	not SVHC*	81	No
	96	high	high	low	low	1	1	0.25	0.25	0.333333	0.666667	0.25	0.25	Yes	not SVHC*	81	No
	97	high	moderate	very high	very high	0.1	0.1	0.25	0.6	0.211111	0.0666667	0.425	0.0666667	Yes	SVHC*	N/A	Yes
	98	high	moderate	very high	high	0.25	0.1	0.25	0.6	0.211111	0.166667	0.425	0.166667	Yes	SVHC*	N/A	Yes
	99	high	moderate	very high	moderate	0.6	0.1	0.25	0.6	0.211111	0.4	0.425	0.211111	Yes	not SVHC*	89	No
	100	high	moderate	very high	low	1	0.1	0.25	0.6	0.211111	0.666667	0.425	0.211111	Yes	not SVHC*	89	No
	101	high	moderate	high	very high	0.1	0.25	0.25	0.6	0.244444	0.0666667	0.425	0.0666667	Yes	SVHC*	N/A	Yes
	102	high	moderate	high	high	0.25	0.25	0.25	0.6	0.244444	0.166667	0.425	0.166667	Yes	SVHC*	N/A	Yes
	103	high	moderate	high	moderate	0.6	0.25	0.25	0.6	0.244444	0.4	0.425	0.244444	Yes	not SVHC*	83	No
	104	high	moderate	high	low	1	0.25	0.25	0.6	0.244444	0.666667	0.425	0.244444	Yes	not SVHC*	83	No
	105	high	moderate	moderate	very high	0.1	0.6	0.25	0.6	0.322222	0.0666667	0.425	0.0666667	Yes	SVHC*	N/A	Yes
	106	high	moderate	moderate	high	0.25	0.6	0.25	0.6	0.322222	0.166667	0.425	0.166667	Yes	SVHC*	N/A	Yes
	107	high	moderate	moderate	moderate	0.6	0.6	0.25	0.6	0.322222	0.4	0.425	0.322222	Yes	not SVHC*	57	No
	108	high	moderate	moderate	low	1	0.6	0.25	0.6	0.322222	0.666667	0.425	0.322222	Yes	not SVHC*	57	No
	109	high	moderate	low	very high	0.1	1	0.25	0.6	0.411111	0.0666667	0.425	0.0666667	Yes	SVHC*	N/A	Yes
	110	high	moderate	low	high	0.25	1	0.25	0.6	0.411111	0.166667	0.425	0.166667	Yes	SVHC*	N/A	Yes
	111	high	moderate	low	moderate	0.6	1	0.25	0.6	0.411111	0.4	0.425	0.4	Yes	not SVHC*	20	No
	112	high	moderate	low	low	1	1	0.25	0.6	0.411111	0.666667	0.425	0.411111	Yes	not SVHC*	14	No
	113	high	low	very high	very high	0.1	0.1	0.25	1	0.3	0.0666667	0.625	0.0666667	Yes	SVHC*	N/A	Yes
	114	high	low	very high	high	0.25	0.1	0.25	1	0.3	0.166667	0.625	0.166667	Yes	SVHC*	N/A	Yes
	115	high	low	very high	moderate	0.6	0.1	0.25	1	0.3	0.4	0.625	0.3	Yes	not SVHC*	63	No
	116	high	low	very high	low	1	0.1	0.25	1	0.3	0.666667	0.625	0.3	Yes	not SVHC*	63	No
	117	high	low	high	very high	0.1	0.25	0.25	1	0.333333	0.0666667	0.625	0.0666667	Yes	SVHC*	N/A	Yes
	118	high	low	high	high	0.25	0.25	0.25	1	0.333333	0.166667	0.625	0.166667	Yes	SVHC*	N/A	Yes
	119	high	low	high	moderate	0.6	0.25	0.25	1	0.333333	0.4	0.625	0.333333	Yes	not SVHC*	53	No
	120	high	low	high	low	1	0.25	0.25	1	0.333333	0.666667	0.625	0.333333	Yes	not SVHC*	53	No
	121	high	low	moderate	very high	0.1	0.6	0.25	1	0.411111	0.0666667	0.625	0.0666667	Yes	SVHC*	N/A	Yes
	122	high	low	moderate	high	0.25	0.6	0.25	1	0.411111	0.166667	0.625	0.166667	Yes	SVHC*	N/A	Yes
	123	high	low	moderate	moderate	0.6	0.6	0.25	1	0.411111	0.4	0.625	0.4	Yes	not SVHC*	20	No
	124	high	low	moderate	low	1	0.6	0.25	1	0.411111	0.666667	0.625	0.411111	Yes	not SVHC*	14	No
	125	high	low	low	very high	0.1	1	0.25	1	0.5	0.0666667	0.625	0.0666667	Yes	SVHC*	N/A	Yes
	126	high	low	low	high	0.25	1	0.25	1	0.5	0.166667	0.625	0.166667	Yes	SVHC*	N/A	Yes
	127	high	low	low	moderate	0.6	1	0.25	1	0.5	0.4	0.625	0.4	Yes	not SVHC*	20	No
	128	high	low	low	low	1	1	0.25	1	0.5	0.666667	0.625	0.5	Yes	not SVHC*	5	No
	129	moderate	very high	very high	very high	0.1	0.1	0.6	0.1	0.177778	0.0666667	0.35	0.0666667	Yes	SVHC*	N/A	Yes
	130	moderate	very high	very high	high	0.25	0.1	0.6	0.1	0.177778	0.166667	0.35	0.166667	Yes	SVHC*	N/A	Yes
	131	moderate	very high	very high	moderate	0.6	0.1	0.6	0.1	0.177778	0.4	0.35	0.177778	Yes	not SVHC*	97	No
	132	moderate	very high	very high	low	1	0.1	0.6	0.1	0.177778	0.666667	0.35	0.177778	Yes	not SVHC*	97	No
	133	moderate	very high	high	very high	0.1	0.25	0.6	0.1	0.211111	0.0666667	0.35	0.0666667	Yes	SVHC*	N/A	Yes
	134	moderate	very high	high	high	0.25	0.25	0.6	0.1	0.211111	0.166667	0.35	0.166667	Yes	SVHC*	N/A	Yes
	135	moderate	very high	high	moderate	0.6	0.25	0.6	0.1	0.211111	0.4	0.35	0.211111	Yes	not SVHC*	89	No
	136	moderate	very high	high	low	1	0.25	0.6	0.1	0.211111	0.666667	0.35	0.211111	Yes	not SVHC*	89	No
	137	moderate	very high	moderate	very high	0.1	0.6	0.6	0.1	0.288889	0.0666667	0.35	0.0666667	Yes	SVHC*	N/A	Yes
	138	moderate	very high	moderate	high	0.25	0.6	0.6	0.1	0.288889	0.166667	0.35	0.166667	Yes	SVHC*	N/A	Yes
	139	moderate	very high	moderate	moderate	0.6	0.6	0.6	0.1	0.288889	0.4	0.35	0.288889	Yes	not SVHC*	71	No
	140	moderate	very high	moderate	low	1	0.6	0.6	0.1	0.288889	0.666667	0.35	0.288889	Yes	not SVHC*	71	No
	141	moderate	very high	low	very high	0.1	1	0.6	0.1	0.377778	0.0666667	0.35	0.0666667	Yes	SVHC*	N/A	Yes
	142	moderate	very high	low	high	0.25	1	0.6	0.1	0.377778	0.166667	0.35	0.166667	Yes	SVHC*	N/A	Yes
	143	moderate	very high	low	moderate	0.6	1	0.6	0.1	0.377778	0.4	0.35	0.35	Yes	not SVHC*	49	No
	144	moderate	very high	low	low	1	1	0.6	0.1	0.377778	0.666667	0.35	0.35	Yes	not SVHC*	49	No
	145	moderate	high	very high	very high	0.1	0.1	0.6	0.25	0.211111	0.0666667	0.425	0.0666667	Yes	SVHC*	N/A	Yes
	146	moderate	high	very high	high	0.25	0.1	0.6	0.25	0.211111	0.166667	0.425	0.166667	Yes	SVHC*	N/A	Yes
	147	moderate	high	very high	moderate	0.6	0.1	0.6	0.25	0.211111	0.4	0.425	0.211111	Yes	not SVHC*	89	No
	148	moderate	high	very high	low	1	0.1	0.6	0.25	0.211111	0.666667	0.425	0.211111	Yes	not SVHC*	89	No
	149	moderate	high	high	very high	0.1	0.25	0.6	0.25	0.244444	0.0666667	0.425	0.0666667	Yes	SVHC*	N/A	Yes
	150	moderate	high	high	high	0.25	0.25	0.6	0.25	0.244444	0.166667	0.425	0.166667	Yes	SVHC*	N/A	Yes
	151	moderate	high	high	moderate	0.6	0.25	0.6	0.25	0.244444	0.4	0.425	0.244444	Yes	not SVHC*	83	No
	152	moderate	high	high	low	1	0.25	0.6	0.25	0.244444	0.666667	0.425	0.244444	Yes	not SVHC*	83	No
	153	moderate	high	moderate	very high	0.1	0.6	0.6	0.25	0.322222	0.0666667	0.425	0.0666667	Yes	SVHC*	N/A	Yes
	154	moderate	high	moderate	high	0.25	0.6	0.6	0.25	0.322222	0.166667	0.425	0.166667	Yes	SVHC*	N/A	Yes
	155	moderate	high	moderate	moderate	0.6	0.6	0.6	0.25	0.322222	0.4	0.425	0.322222	Yes	not SVHC*	57	No
	156	moderate	high	moderate	low	1	0.6	0.6	0.25	0.322222	0.666667	0.425	0.322222	Yes	not SVHC*	57	No
	157	moderate	high	low	very high	0.1	1	0.6	0.25	0.411111	0.0666667	0.425	0.0666667	Yes	SVHC*	N/A	Yes
	158	moderate	high	low	high	0.25	1	0.6	0.25	0.411111	0.166667	0.425	0.166667	Yes	SVHC*	N/A	Yes
	159	moderate	high	low	moderate	0.6	1	0.6	0.25	0.411111	0.4	0.425	0.4	Yes	not SVHC*	20	No
	160	moderate	high	low	low	1	1	0.6	0.25	0.411111	0.666667	0.425	0.411111	Yes	not SVHC*	14	No
	161	moderate	moderate	very high	very high	0.1	0.1	0.6	0.6	0.288889	0.0666667	0.6	0.0666667	Yes	SVHC*	N/A	Yes
	162	moderate	moderate	very high	high	0.25	0.1	0.6	0.6	0.288889	0.166667	0.6	0.166667	Yes	SVHC*	N/A	Yes
	163	moderate	moderate	very high	moderate	0.6	0.1	0.6	0.6	0.288889	0.4	0.6	0.288889	Yes	not SVHC*	71	No
	164	moderate	moderate	very high	low	1	0.1	0.6	0.6	0.288889	0.666667	0.6	0.288889	Yes	not SVHC*	71	No
	165	moderate	moderate	high	very high	0.1	0.25	0.6	0.6	0.322222	0.0666667	0.6	0.0666667	Yes	SVHC*	N/A	Yes
	166	moderate	moderate	high	high	0.25	0.25	0.6	0.6	0.322222	0.166667	0.6	0.166667	Yes	SVHC*	N/A	Yes
	167	moderate	moderate	high	moderate	0.6	0.25	0.6	0.6	0.322222	0.4	0.6	0.322222	Yes	not SVHC*	57	No
	168	moderate	moderate	high	low	1	0.25	0.6	0.6	0.322222	0.666667	0.6	0.322222	Yes	not SVHC*	57	No
	169	moderate	moderate	moderate	very high	0.1	0.6	0.6	0.6	0.4	0.0666667	0.6	0.0666667	Yes	SVHC*	N/A	Yes
	170	moderate	moderate	moderate	high	0.25	0.6	0.6	0.6	0.4	0.166667	0.6	0.166667	Yes	SVHC*	N/A	Yes
	171	moderate	moderate	moderate	moderate	0.6	0.6	0.6	0.6	0.4	0.4	0.6	0.4	Yes	not SVHC*	20	No
	172	moderate	moderate	moderate	low	1	0.6	0.6	0.6	0.4	0.666667	0.6	0.4	Yes	not SVHC*	20	No
	173	moderate	moderate	low	very high	0.1	1	0.6	0.6	0.488889	0.0666667	0.6	0.0666667	Yes	SVHC*	N/A	Yes
	174	moderate	moderate	low	high	0.25	1	0.6	0.6	0.488889	0.166667	0.6	0.166667	Yes	SVHC*	N/A	Yes
	175	moderate	moderate	low	moderate	0.6	1	0.6	0.6	0.488889	0.4	0.6	0.4	Yes	not SVHC*	20	No
	176	moderate	moderate	low	low	1	1	0.6	0.6	0.488889	0.666667	0.6	0.488889	Yes	not SVHC*	8	No
	177	moderate	low	very high	very high	0.1	0.1	0.6	1	0.377778	0.0666667	0.8	0.0666667	Yes	SVHC*	N/A	Yes
	178	moderate	low	very high	high	0.25	0.1	0.6	1	0.377778	0.166667	0.8	0.166667	Yes	SVHC*	N/A	Yes
	179	moderate	low	very high	moderate	0.6	0.1	0.6	1	0.377778	0.4	0.8	0.377778	Yes	not SVHC*	41	No
	180	moderate	low	very high	low	1	0.1	0.6	1	0.377778	0.666667	0.8	0.377778	Yes	not SVHC*	41	No
	181	moderate	low	high	very high	0.1	0.25	0.6	1	0.411111	0.0666667	0.8	0.0666667	Yes	SVHC*	N/A	Yes
	182	moderate	low	high	high	0.25	0.25	0.6	1	0.411111	0.166667	0.8	0.166667	Yes	SVHC*	N/A	Yes
	183	moderate	low	high	moderate	0.6	0.25	0.6	1	0.411111	0.4	0.8	0.4	Yes	not SVHC*	20	No
	184	moderate	low	high	low	1	0.25	0.6	1	0.411111	0.666667	0.8	0.411111	Yes	not SVHC*	14	No
	185	moderate	low	moderate	very high	0.1	0.6	0.6	1	0.488889	0.0666667	0.8	0.0666667	Yes	SVHC*	N/A	Yes
	186	moderate	low	moderate	high	0.25	0.6	0.6	1	0.488889	0.166667	0.8	0.166667	Yes	SVHC*	N/A	Yes
	187	moderate	low	moderate	moderate	0.6	0.6	0.6	1	0.488889	0.4	0.8	0.4	Yes	not SVHC*	20	No
	188	moderate	low	moderate	low	1	0.6	0.6	1	0.488889	0.666667	0.8	0.488889	Yes	not SVHC*	8	No
	189	moderate	low	low	very high	0.1	1	0.6	1	0.577778	0.0666667	0.8	0.0666667	Yes	SVHC*	N/A	Yes
	190	moderate	low	low	high	0.25	1	0.6	1	0.577778	0.166667	0.8	0.166667	Yes	SVHC*	N/A	Yes
	191	moderate	low	low	moderate	0.6	1	0.6	1	0.577778	0.4	0.8	0.4	Yes	not SVHC*	20	No
	192	moderate	low	low	low	1	1	0.6	1	0.577778	0.666667	0.8	0.577778	Yes	not SVHC*	2	No
	193	low	very high	very high	very high	0.1	0.1	1	0.1	0.266667	0.0666667	0.55	0.0666667	Yes	SVHC*	N/A	Yes
	194	low	very high	very high	high	0.25	0.1	1	0.1	0.266667	0.166667	0.55	0.166667	Yes	SVHC*	N/A	Yes
	195	low	very high	very high	moderate	0.6	0.1	1	0.1	0.266667	0.4	0.55	0.266667	Yes	not SVHC*	77	No
	196	low	very high	very high	low	1	0.1	1	0.1	0.266667	0.666667	0.55	0.266667	Yes	not SVHC*	77	No
	197	low	very high	high	very high	0.1	0.25	1	0.1	0.3	0.0666667	0.55	0.0666667	Yes	SVHC*	N/A	Yes
	198	low	very high	high	high	0.25	0.25	1	0.1	0.3	0.166667	0.55	0.166667	Yes	SVHC*	N/A	Yes
	199	low	very high	high	moderate	0.6	0.25	1	0.1	0.3	0.4	0.55	0.3	Yes	not SVHC*	63	No
	200	low	very high	high	low	1	0.25	1	0.1	0.3	0.666667	0.55	0.3	Yes	not SVHC*	63	No
	201	low	very high	moderate	very high	0.1	0.6	1	0.1	0.377778	0.0666667	0.55	0.0666667	Yes	SVHC*	N/A	Yes
	202	low	very high	moderate	high	0.25	0.6	1	0.1	0.377778	0.166667	0.55	0.166667	Yes	SVHC*	N/A	Yes
	203	low	very high	moderate	moderate	0.6	0.6	1	0.1	0.377778	0.4	0.55	0.377778	Yes	not SVHC*	41	No
	204	low	very high	moderate	low	1	0.6	1	0.1	0.377778	0.666667	0.55	0.377778	Yes	not SVHC*	41	No
	205	low	very high	low	very high	0.1	1	1	0.1	0.466667	0.0666667	0.55	0.0666667	Yes	SVHC*	N/A	Yes
	206	low	very high	low	high	0.25	1	1	0.1	0.466667	0.166667	0.55	0.166667	Yes	SVHC*	N/A	Yes
	207	low	very high	low	moderate	0.6	1	1	0.1	0.466667	0.4	0.55	0.4	Yes	not SVHC*	20	No
	208	low	very high	low	low	1	1	1	0.1	0.466667	0.666667	0.55	0.466667	Yes	not SVHC*	11	No
	209	low	high	very high	very high	0.1	0.1	1	0.25	0.3	0.0666667	0.625	0.0666667	Yes	SVHC*	N/A	Yes
	210	low	high	very high	high	0.25	0.1	1	0.25	0.3	0.166667	0.625	0.166667	Yes	SVHC*	N/A	Yes
	211	low	high	very high	moderate	0.6	0.1	1	0.25	0.3	0.4	0.625	0.3	Yes	not SVHC*	63	No
	212	low	high	very high	low	1	0.1	1	0.25	0.3	0.666667	0.625	0.3	Yes	not SVHC*	63	No
	213	low	high	high	very high	0.1	0.25	1	0.25	0.333333	0.0666667	0.625	0.0666667	Yes	SVHC*	N/A	Yes
	214	low	high	high	high	0.25	0.25	1	0.25	0.333333	0.166667	0.625	0.166667	Yes	SVHC*	N/A	Yes
	215	low	high	high	moderate	0.6	0.25	1	0.25	0.333333	0.4	0.625	0.333333	Yes	not SVHC*	53	No
	216	low	high	high	low	1	0.25	1	0.25	0.333333	0.666667	0.625	0.333333	Yes	not SVHC*	53	No
	217	low	high	moderate	very high	0.1	0.6	1	0.25	0.411111	0.0666667	0.625	0.0666667	Yes	SVHC*	N/A	Yes
	218	low	high	moderate	high	0.25	0.6	1	0.25	0.411111	0.166667	0.625	0.166667	Yes	SVHC*	N/A	Yes
	219	low	high	moderate	moderate	0.6	0.6	1	0.25	0.411111	0.4	0.625	0.4	Yes	not SVHC*	20	No
	220	low	high	moderate	low	1	0.6	1	0.25	0.411111	0.666667	0.625	0.411111	Yes	not SVHC*	14	No
	221	low	high	low	very high	0.1	1	1	0.25	0.5	0.0666667	0.625	0.0666667	Yes	SVHC*	N/A	Yes
	222	low	high	low	high	0.25	1	1	0.25	0.5	0.166667	0.625	0.166667	Yes	SVHC*	N/A	Yes
	223	low	high	low	moderate	0.6	1	1	0.25	0.5	0.4	0.625	0.4	Yes	not SVHC*	20	No
	224	low	high	low	low	1	1	1	0.25	0.5	0.666667	0.625	0.5	Yes	not SVHC*	5	No
	225	low	moderate	very high	very high	0.1	0.1	1	0.6	0.377778	0.0666667	0.8	0.0666667	Yes	SVHC*	N/A	Yes
	226	low	moderate	very high	high	0.25	0.1	1	0.6	0.377778	0.166667	0.8	0.166667	Yes	SVHC*	N/A	Yes
	227	low	moderate	very high	moderate	0.6	0.1	1	0.6	0.377778	0.4	0.8	0.377778	Yes	not SVHC*	41	No
	228	low	moderate	very high	low	1	0.1	1	0.6	0.377778	0.666667	0.8	0.377778	Yes	not SVHC*	41	No
	229	low	moderate	high	very high	0.1	0.25	1	0.6	0.411111	0.0666667	0.8	0.0666667	Yes	SVHC*	N/A	Yes
	230	low	moderate	high	high	0.25	0.25	1	0.6	0.411111	0.166667	0.8	0.166667	Yes	SVHC*	N/A	Yes
	231	low	moderate	high	moderate	0.6	0.25	1	0.6	0.411111	0.4	0.8	0.4	Yes	not SVHC*	20	No
	232	low	moderate	high	low	1	0.25	1	0.6	0.411111	0.666667	0.8	0.411111	Yes	not SVHC*	14	No
	233	low	moderate	moderate	very high	0.1	0.6	1	0.6	0.488889	0.0666667	0.8	0.0666667	Yes	SVHC*	N/A	Yes
	234	low	moderate	moderate	high	0.25	0.6	1	0.6	0.488889	0.166667	0.8	0.166667	Yes	SVHC*	N/A	Yes
	235	low	moderate	moderate	moderate	0.6	0.6	1	0.6	0.488889	0.4	0.8	0.4	Yes	not SVHC*	20	No
	236	low	moderate	moderate	low	1	0.6	1	0.6	0.488889	0.666667	0.8	0.488889	Yes	not SVHC*	8	No
	237	low	moderate	low	very high	0.1	1	1	0.6	0.577778	0.0666667	0.8	0.0666667	Yes	SVHC*	N/A	Yes
	238	low	moderate	low	high	0.25	1	1	0.6	0.577778	0.166667	0.8	0.166667	Yes	SVHC*	N/A	Yes
	239	low	moderate	low	moderate	0.6	1	1	0.6	0.577778	0.4	0.8	0.4	Yes	not SVHC*	20	No
	240	low	moderate	low	low	1	1	1	0.6	0.577778	0.666667	0.8	0.577778	Yes	not SVHC*	2	No
	241	low	low	very high	very high	0.1	0.1	1	1	0.466667	0.0666667	1	0.0666667	Yes	SVHC*	N/A	Yes
	242	low	low	very high	high	0.25	0.1	1	1	0.466667	0.166667	1	0.166667	Yes	SVHC*	N/A	Yes
	243	low	low	very high	moderate	0.6	0.1	1	1	0.466667	0.4	1	0.4	Yes	not SVHC*	20	No
	244	low	low	very high	low	1	0.1	1	1	0.466667	0.666667	1	0.466667	Yes	not SVHC*	11	No
	245	low	low	high	very high	0.1	0.25	1	1	0.5	0.0666667	1	0.0666667	Yes	SVHC*	N/A	Yes
	246	low	low	high	high	0.25	0.25	1	1	0.5	0.166667	1	0.166667	Yes	SVHC*	N/A	Yes
	247	low	low	high	moderate	0.6	0.25	1	1	0.5	0.4	1	0.4	Yes	not SVHC*	20	No
	248	low	low	high	low	1	0.25	1	1	0.5	0.666667	1	0.5	Yes	not SVHC*	5	No
	249	low	low	moderate	very high	0.1	0.6	1	1	0.577778	0.0666667	1	0.0666667	Yes	SVHC*	N/A	Yes
	250	low	low	moderate	high	0.25	0.6	1	1	0.577778	0.166667	1	0.166667	Yes	SVHC*	N/A	Yes
	251	low	low	moderate	moderate	0.6	0.6	1	1	0.577778	0.4	1	0.4	Yes	not SVHC*	20	No
	252	low	low	moderate	low	1	0.6	1	1	0.577778	0.666667	1	0.577778	Yes	not SVHC*	2	No
	253	low	low	low	very high	0.1	1	1	1	0.666667	0.0666667	1	0.0666667	Yes	SVHC*	N/A	Yes
	254	low	low	low	high	0.25	1	1	1	0.666667	0.166667	1	0.166667	Yes	SVHC*	N/A	Yes
	255	low	low	low	moderate	0.6	1	1	1	0.666667	0.4	1	0.4	Yes	not SVHC*	20	No
	256	low	low	low	low	1	1	1	1	0.666667	0.666667	1	0.666667	Yes	not SVHC*	1	No

## Sheet: MCDA - mimicGreenScreen
MCDA: mimicGreenScreen
	1. Method Objective Hierarchy
	2. Method Aggregation equation
	3. Method implimented in table					Data normalisation (Non-linear)
						very high	0.1
						high	0.25
						moderate	0.6
						low	1										Data Classification thresholds
						Not known	Data normalisation not possible										Benchmark 1	Benchmark 2	Benchmark 3
																	0.17	0.41	0.65
	Data Gathering					Data normalisation				Data Aggregation							Data Classification
	Substance	P	B	T Ecoxtox	T Human	v T_hu	v T_eco	v P	v B	PBT_eco	T_hu	PT_eco	PB	BT_eco	T_eco	f_MimicGS	All Data gathered?	Conclusion (*with availble data)	Rank remaining Alternaitves	Benchmark	GreenScreen benchmark?	Agrees with GreenScreen?
	1	very high	very high	very high	very high	0.1	0.1	0.1	0.1	0.0666667	0.0666667	0.1	0.1	0.1	0.1	0.0666667	Yes	Regrettable	N/A	1	1	Yes
	2	very high	very high	very high	high	0.25	0.1	0.1	0.1	0.0666667	0.166667	0.1	0.1	0.1	0.1	0.0666667	Yes	Regrettable	N/A	1	1	Yes
	3	very high	very high	very high	moderate	0.6	0.1	0.1	0.1	0.0666667	0.4	0.1	0.1	0.1	0.1	0.0666667	Yes	Regrettable	N/A	1	1	Yes
	4	very high	very high	very high	low	1	0.1	0.1	0.1	0.0666667	0.666667	0.1	0.1	0.1	0.1	0.0666667	Yes	Regrettable	N/A	1	1	Yes
	5	very high	very high	high	very high	0.1	0.25	0.1	0.1	0.1	0.0666667	0.175	0.1	0.175	0.25	0.0666667	Yes	Regrettable	N/A	1	1	Yes
	6	very high	very high	high	high	0.25	0.25	0.1	0.1	0.1	0.166667	0.175	0.1	0.175	0.25	0.1	Yes	Regrettable	N/A	1	1	Yes
	7	very high	very high	high	moderate	0.6	0.25	0.1	0.1	0.1	0.4	0.175	0.1	0.175	0.25	0.1	Yes	Regrettable	N/A	1	1	Yes
	8	very high	very high	high	low	1	0.25	0.1	0.1	0.1	0.666667	0.175	0.1	0.175	0.25	0.1	Yes	Regrettable	N/A	1	1	Yes
	9	very high	very high	moderate	very high	0.1	0.6	0.1	0.1	0.177778	0.0666667	0.35	0.1	0.35	0.6	0.0666667	Yes	Regrettable	N/A	1	1	Yes
	10	very high	very high	moderate	high	0.25	0.6	0.1	0.1	0.177778	0.166667	0.35	0.1	0.35	0.6	0.1	Yes	Regrettable	N/A	1	1	Yes
	11	very high	very high	moderate	moderate	0.6	0.6	0.1	0.1	0.177778	0.4	0.35	0.1	0.35	0.6	0.1	Yes	Regrettable	N/A	1	1	Yes
	12	very high	very high	moderate	low	1	0.6	0.1	0.1	0.177778	0.666667	0.35	0.1	0.35	0.6	0.1	Yes	Regrettable	N/A	1	1	Yes
	13	very high	very high	low	very high	0.1	1	0.1	0.1	0.266667	0.0666667	0.55	0.1	0.55	1	0.0666667	Yes	Regrettable	N/A	1	1	Yes
	14	very high	very high	low	high	0.25	1	0.1	0.1	0.266667	0.166667	0.55	0.1	0.55	1	0.1	Yes	Regrettable	N/A	1	1	Yes
	15	very high	very high	low	moderate	0.6	1	0.1	0.1	0.266667	0.4	0.55	0.1	0.55	1	0.1	Yes	Regrettable	N/A	1	1	Yes
	16	very high	very high	low	low	1	1	0.1	0.1	0.266667	0.666667	0.55	0.1	0.55	1	0.1	Yes	Regrettable	N/A	1	1	Yes
	17	very high	high	very high	very high	0.1	0.1	0.1	0.25	0.1	0.0666667	0.1	0.175	0.175	0.1	0.0666667	Yes	Regrettable	N/A	1	1	Yes
	18	very high	high	very high	high	0.25	0.1	0.1	0.25	0.1	0.166667	0.1	0.175	0.175	0.1	0.1	Yes	Regrettable	N/A	1	1	Yes
	19	very high	high	very high	moderate	0.6	0.1	0.1	0.25	0.1	0.4	0.1	0.175	0.175	0.1	0.1	Yes	Regrettable	N/A	1	1	Yes
	20	very high	high	very high	low	1	0.1	0.1	0.25	0.1	0.666667	0.1	0.175	0.175	0.1	0.1	Yes	Regrettable	N/A	1	1	Yes
	21	very high	high	high	very high	0.1	0.25	0.1	0.25	0.133333	0.0666667	0.175	0.175	0.25	0.25	0.0666667	Yes	Regrettable	N/A	1	1	Yes
	22	very high	high	high	high	0.25	0.25	0.1	0.25	0.133333	0.166667	0.175	0.175	0.25	0.25	0.133333	Yes	Regrettable	N/A	1	1	Yes
	23	very high	high	high	moderate	0.6	0.25	0.1	0.25	0.133333	0.4	0.175	0.175	0.25	0.25	0.133333	Yes	Regrettable	N/A	1	2	No
	24	very high	high	high	low	1	0.25	0.1	0.25	0.133333	0.666667	0.175	0.175	0.25	0.25	0.133333	Yes	Regrettable	N/A	1	2	No	PB
	25	very high	high	moderate	very high	0.1	0.6	0.1	0.25	0.211111	0.0666667	0.35	0.175	0.425	0.6	0.0666667	Yes	Regrettable	N/A	1	1	Yes
	26	very high	high	moderate	high	0.25	0.6	0.1	0.25	0.211111	0.166667	0.35	0.175	0.425	0.6	0.166667	Yes	Regrettable	N/A	1	1	Yes
	27	very high	high	moderate	moderate	0.6	0.6	0.1	0.25	0.211111	0.4	0.35	0.175	0.425	0.6	0.175	Yes	Not Regrettable	69	2	2	Yes
	28	very high	high	moderate	low	1	0.6	0.1	0.25	0.211111	0.666667	0.35	0.175	0.425	0.6	0.175	Yes	Not Regrettable	69	2	2	Yes
	29	very high	high	low	very high	0.1	1	0.1	0.25	0.3	0.0666667	0.55	0.175	0.625	1	0.0666667	Yes	Regrettable	N/A	1	1	Yes
	30	very high	high	low	high	0.25	1	0.1	0.25	0.3	0.166667	0.55	0.175	0.625	1	0.166667	Yes	Regrettable	N/A	1	1	Yes
	31	very high	high	low	moderate	0.6	1	0.1	0.25	0.3	0.4	0.55	0.175	0.625	1	0.175	Yes	Not Regrettable	69	2	2	Yes
	32	very high	high	low	low	1	1	0.1	0.25	0.3	0.666667	0.55	0.175	0.625	1	0.175	Yes	Not Regrettable	69	2	2	Yes
	33	very high	moderate	very high	very high	0.1	0.1	0.1	0.6	0.177778	0.0666667	0.1	0.35	0.35	0.1	0.0666667	Yes	Regrettable	N/A	1	1	Yes
	34	very high	moderate	very high	high	0.25	0.1	0.1	0.6	0.177778	0.166667	0.1	0.35	0.35	0.1	0.1	Yes	Regrettable	N/A	1	1	Yes
	35	very high	moderate	very high	moderate	0.6	0.1	0.1	0.6	0.177778	0.4	0.1	0.35	0.35	0.1	0.1	Yes	Regrettable	N/A	1	1	Yes
	36	very high	moderate	very high	low	1	0.1	0.1	0.6	0.177778	0.666667	0.1	0.35	0.35	0.1	0.1	Yes	Regrettable	N/A	1	1	Yes
	37	very high	moderate	high	very high	0.1	0.25	0.1	0.6	0.211111	0.0666667	0.175	0.35	0.425	0.25	0.0666667	Yes	Regrettable	N/A	1	1	Yes
	38	very high	moderate	high	high	0.25	0.25	0.1	0.6	0.211111	0.166667	0.175	0.35	0.425	0.25	0.166667	Yes	Regrettable	N/A	1	1	Yes
	39	very high	moderate	high	moderate	0.6	0.25	0.1	0.6	0.211111	0.4	0.175	0.35	0.425	0.25	0.175	Yes	Not Regrettable	69	2	2	Yes
	40	very high	moderate	high	low	1	0.25	0.1	0.6	0.211111	0.666667	0.175	0.35	0.425	0.25	0.175	Yes	Not Regrettable	69	2	2	Yes
	41	very high	moderate	moderate	very high	0.1	0.6	0.1	0.6	0.288889	0.0666667	0.35	0.35	0.6	0.6	0.0666667	Yes	Regrettable	N/A	1	1	Yes
	42	very high	moderate	moderate	high	0.25	0.6	0.1	0.6	0.288889	0.166667	0.35	0.35	0.6	0.6	0.166667	Yes	Regrettable	N/A	1	1	Yes
	43	very high	moderate	moderate	moderate	0.6	0.6	0.1	0.6	0.288889	0.4	0.35	0.35	0.6	0.6	0.288889	Yes	Not Regrettable	45	2	2	Yes
	44	very high	moderate	moderate	low	1	0.6	0.1	0.6	0.288889	0.666667	0.35	0.35	0.6	0.6	0.288889	Yes	Not Regrettable	45	2	2	Yes
	45	very high	moderate	low	very high	0.1	1	0.1	0.6	0.377778	0.0666667	0.55	0.35	0.8	1	0.0666667	Yes	Regrettable	N/A	1	1	Yes
	46	very high	moderate	low	high	0.25	1	0.1	0.6	0.377778	0.166667	0.55	0.35	0.8	1	0.166667	Yes	Regrettable	N/A	1	1	Yes
	47	very high	moderate	low	moderate	0.6	1	0.1	0.6	0.377778	0.4	0.55	0.35	0.8	1	0.35	Yes	Not Regrettable	33	2	2	Yes
	48	very high	moderate	low	low	1	1	0.1	0.6	0.377778	0.666667	0.55	0.35	0.8	1	0.35	Yes	Not Regrettable	33	2	3	No
	49	very high	low	very high	very high	0.1	0.1	0.1	1	0.266667	0.0666667	0.1	0.55	0.55	0.1	0.0666667	Yes	Regrettable	N/A	1	1	Yes
	50	very high	low	very high	high	0.25	0.1	0.1	1	0.266667	0.166667	0.1	0.55	0.55	0.1	0.1	Yes	Regrettable	N/A	1	1	Yes
	51	very high	low	very high	moderate	0.6	0.1	0.1	1	0.266667	0.4	0.1	0.55	0.55	0.1	0.1	Yes	Regrettable	N/A	1	1	Yes
	52	very high	low	very high	low	1	0.1	0.1	1	0.266667	0.666667	0.1	0.55	0.55	0.1	0.1	Yes	Regrettable	N/A	1	1	Yes
	53	very high	low	high	very high	0.1	0.25	0.1	1	0.3	0.0666667	0.175	0.55	0.625	0.25	0.0666667	Yes	Regrettable	N/A	1	1	Yes
	54	very high	low	high	high	0.25	0.25	0.1	1	0.3	0.166667	0.175	0.55	0.625	0.25	0.166667	Yes	Regrettable	N/A	1	1	Yes
	55	very high	low	high	moderate	0.6	0.25	0.1	1	0.3	0.4	0.175	0.55	0.625	0.25	0.175	Yes	Not Regrettable	69	2	2	Yes
	56	very high	low	high	low	1	0.25	0.1	1	0.3	0.666667	0.175	0.55	0.625	0.25	0.175	Yes	Not Regrettable	69	2	2	Yes
	57	very high	low	moderate	very high	0.1	0.6	0.1	1	0.377778	0.0666667	0.35	0.55	0.8	0.6	0.0666667	Yes	Regrettable	N/A	1	1	Yes
	58	very high	low	moderate	high	0.25	0.6	0.1	1	0.377778	0.166667	0.35	0.55	0.8	0.6	0.166667	Yes	Regrettable	N/A	1	1	Yes
	59	very high	low	moderate	moderate	0.6	0.6	0.1	1	0.377778	0.4	0.35	0.55	0.8	0.6	0.35	Yes	Not Regrettable	33	2	2	Yes
	60	very high	low	moderate	low	1	0.6	0.1	1	0.377778	0.666667	0.35	0.55	0.8	0.6	0.35	Yes	Not Regrettable	33	2	2	Yes
	61	very high	low	low	very high	0.1	1	0.1	1	0.466667	0.0666667	0.55	0.55	1	1	0.0666667	Yes	Regrettable	N/A	1	1	Yes
	62	very high	low	low	high	0.25	1	0.1	1	0.466667	0.166667	0.55	0.55	1	1	0.166667	Yes	Regrettable	N/A	1	1	Yes
	63	very high	low	low	moderate	0.6	1	0.1	1	0.466667	0.4	0.55	0.55	1	1	0.4	Yes	Not Regrettable	16	2	2	Yes
	64	very high	low	low	low	1	1	0.1	1	0.466667	0.666667	0.55	0.55	1	1	0.466667	Yes	Not Regrettable	10	3	3	Yes
	65	high	very high	very high	very high	0.1	0.1	0.25	0.1	0.1	0.0666667	0.175	0.175	0.1	0.1	0.0666667	Yes	Regrettable	N/A	1	1	Yes
	66	high	very high	very high	high	0.25	0.1	0.25	0.1	0.1	0.166667	0.175	0.175	0.1	0.1	0.1	Yes	Regrettable	N/A	1	1	Yes
	67	high	very high	very high	moderate	0.6	0.1	0.25	0.1	0.1	0.4	0.175	0.175	0.1	0.1	0.1	Yes	Regrettable	N/A	1	1	Yes
	68	high	very high	very high	low	1	0.1	0.25	0.1	0.1	0.666667	0.175	0.175	0.1	0.1	0.1	Yes	Regrettable	N/A	1	1	Yes
	69	high	very high	high	very high	0.1	0.25	0.25	0.1	0.133333	0.0666667	0.25	0.175	0.175	0.25	0.0666667	Yes	Regrettable	N/A	1	1	Yes
	70	high	very high	high	high	0.25	0.25	0.25	0.1	0.133333	0.166667	0.25	0.175	0.175	0.25	0.133333	Yes	Regrettable	N/A	1	1	Yes
	71	high	very high	high	moderate	0.6	0.25	0.25	0.1	0.133333	0.4	0.25	0.175	0.175	0.25	0.133333	Yes	Regrettable	N/A	1	2	No	PB
	72	high	very high	high	low	1	0.25	0.25	0.1	0.133333	0.666667	0.25	0.175	0.175	0.25	0.133333	Yes	Regrettable	N/A	1	2	No
	73	high	very high	moderate	very high	0.1	0.6	0.25	0.1	0.211111	0.0666667	0.425	0.175	0.35	0.6	0.0666667	Yes	Regrettable	N/A	1	1	Yes
	74	high	very high	moderate	high	0.25	0.6	0.25	0.1	0.211111	0.166667	0.425	0.175	0.35	0.6	0.166667	Yes	Regrettable	N/A	1	1	Yes
	75	high	very high	moderate	moderate	0.6	0.6	0.25	0.1	0.211111	0.4	0.425	0.175	0.35	0.6	0.175	Yes	Not Regrettable	69	2	2	Yes
	76	high	very high	moderate	low	1	0.6	0.25	0.1	0.211111	0.666667	0.425	0.175	0.35	0.6	0.175	Yes	Not Regrettable	69	2	2	Yes
	77	high	very high	low	very high	0.1	1	0.25	0.1	0.3	0.0666667	0.625	0.175	0.55	1	0.0666667	Yes	Regrettable	N/A	1	1	Yes
	78	high	very high	low	high	0.25	1	0.25	0.1	0.3	0.166667	0.625	0.175	0.55	1	0.166667	Yes	Regrettable	N/A	1	1	Yes
	79	high	very high	low	moderate	0.6	1	0.25	0.1	0.3	0.4	0.625	0.175	0.55	1	0.175	Yes	Not Regrettable	69	2	2	Yes
	80	high	very high	low	low	1	1	0.25	0.1	0.3	0.666667	0.625	0.175	0.55	1	0.175	Yes	Not Regrettable	69	2	2	Yes
	81	high	high	very high	very high	0.1	0.1	0.25	0.25	0.133333	0.0666667	0.175	0.25	0.175	0.1	0.0666667	Yes	Regrettable	N/A	1	1	Yes
	82	high	high	very high	high	0.25	0.1	0.25	0.25	0.133333	0.166667	0.175	0.25	0.175	0.1	0.1	Yes	Regrettable	N/A	1	1	Yes
	83	high	high	very high	moderate	0.6	0.1	0.25	0.25	0.133333	0.4	0.175	0.25	0.175	0.1	0.1	Yes	Regrettable	N/A	1	1	Yes
	84	high	high	very high	low	1	0.1	0.25	0.25	0.133333	0.666667	0.175	0.25	0.175	0.1	0.1	Yes	Regrettable	N/A	1	1	Yes
	85	high	high	high	very high	0.1	0.25	0.25	0.25	0.166667	0.0666667	0.25	0.25	0.25	0.25	0.0666667	Yes	Regrettable	N/A	1	1	Yes
	86	high	high	high	high	0.25	0.25	0.25	0.25	0.166667	0.166667	0.25	0.25	0.25	0.25	0.166667	Yes	Regrettable	N/A	1	1	Yes
	87	high	high	high	moderate	0.6	0.25	0.25	0.25	0.166667	0.4	0.25	0.25	0.25	0.25	0.166667	Yes	Regrettable	N/A	1	2	No
	88	high	high	high	low	1	0.25	0.25	0.25	0.166667	0.666667	0.25	0.25	0.25	0.25	0.166667	Yes	Regrettable	N/A	1	2	No
	89	high	high	moderate	very high	0.1	0.6	0.25	0.25	0.244444	0.0666667	0.425	0.25	0.425	0.6	0.0666667	Yes	Regrettable	N/A	1	1	Yes
	90	high	high	moderate	high	0.25	0.6	0.25	0.25	0.244444	0.166667	0.425	0.25	0.425	0.6	0.166667	Yes	Regrettable	N/A	1	1	Yes
	91	high	high	moderate	moderate	0.6	0.6	0.25	0.25	0.244444	0.4	0.425	0.25	0.425	0.6	0.244444	Yes	Not Regrettable	63	2	2	Yes
	92	high	high	moderate	low	1	0.6	0.25	0.25	0.244444	0.666667	0.425	0.25	0.425	0.6	0.244444	Yes	Not Regrettable	63	2	2	Yes
	93	high	high	low	very high	0.1	1	0.25	0.25	0.333333	0.0666667	0.625	0.25	0.625	1	0.0666667	Yes	Regrettable	N/A	1	1	Yes
	94	high	high	low	high	0.25	1	0.25	0.25	0.333333	0.166667	0.625	0.25	0.625	1	0.166667	Yes	Regrettable	N/A	1	1	Yes
	95	high	high	low	moderate	0.6	1	0.25	0.25	0.333333	0.4	0.625	0.25	0.625	1	0.25	Yes	Not Regrettable	49	2	2	Yes
	96	high	high	low	low	1	1	0.25	0.25	0.333333	0.666667	0.625	0.25	0.625	1	0.25	Yes	Not Regrettable	49	2	2	Yes
	97	high	moderate	very high	very high	0.1	0.1	0.25	0.6	0.211111	0.0666667	0.175	0.425	0.35	0.1	0.0666667	Yes	Regrettable	N/A	1	1	Yes
	98	high	moderate	very high	high	0.25	0.1	0.25	0.6	0.211111	0.166667	0.175	0.425	0.35	0.1	0.1	Yes	Regrettable	N/A	1	1	Yes
	99	high	moderate	very high	moderate	0.6	0.1	0.25	0.6	0.211111	0.4	0.175	0.425	0.35	0.1	0.1	Yes	Regrettable	N/A	1	2	No
	100	high	moderate	very high	low	1	0.1	0.25	0.6	0.211111	0.666667	0.175	0.425	0.35	0.1	0.1	Yes	Regrettable	N/A	1	2	No
	101	high	moderate	high	very high	0.1	0.25	0.25	0.6	0.244444	0.0666667	0.25	0.425	0.425	0.25	0.0666667	Yes	Regrettable	N/A	1	1	Yes
	102	high	moderate	high	high	0.25	0.25	0.25	0.6	0.244444	0.166667	0.25	0.425	0.425	0.25	0.166667	Yes	Regrettable	N/A	1	1	Yes
	103	high	moderate	high	moderate	0.6	0.25	0.25	0.6	0.244444	0.4	0.25	0.425	0.425	0.25	0.244444	Yes	Not Regrettable	63	2	2	Yes
	104	high	moderate	high	low	1	0.25	0.25	0.6	0.244444	0.666667	0.25	0.425	0.425	0.25	0.244444	Yes	Not Regrettable	63	2	2	Yes
	105	high	moderate	moderate	very high	0.1	0.6	0.25	0.6	0.322222	0.0666667	0.425	0.425	0.6	0.6	0.0666667	Yes	Regrettable	N/A	1	1	Yes
	106	high	moderate	moderate	high	0.25	0.6	0.25	0.6	0.322222	0.166667	0.425	0.425	0.6	0.6	0.166667	Yes	Regrettable	N/A	1	1	Yes
	107	high	moderate	moderate	moderate	0.6	0.6	0.25	0.6	0.322222	0.4	0.425	0.425	0.6	0.6	0.322222	Yes	Not Regrettable	41	2	2	Yes
	108	high	moderate	moderate	low	1	0.6	0.25	0.6	0.322222	0.666667	0.425	0.425	0.6	0.6	0.322222	Yes	Not Regrettable	41	2	2	Yes
	109	high	moderate	low	very high	0.1	1	0.25	0.6	0.411111	0.0666667	0.625	0.425	0.8	1	0.0666667	Yes	Regrettable	N/A	1	1	Yes
	110	high	moderate	low	high	0.25	1	0.25	0.6	0.411111	0.166667	0.625	0.425	0.8	1	0.166667	Yes	Regrettable	N/A	1	1	Yes
	111	high	moderate	low	moderate	0.6	1	0.25	0.6	0.411111	0.4	0.625	0.425	0.8	1	0.4	Yes	Not Regrettable	16	2	2	Yes
	112	high	moderate	low	low	1	1	0.25	0.6	0.411111	0.666667	0.625	0.425	0.8	1	0.411111	Yes	Not Regrettable	12	3	3	Yes
	113	high	low	very high	very high	0.1	0.1	0.25	1	0.3	0.0666667	0.175	0.625	0.55	0.1	0.0666667	Yes	Regrettable	N/A	1	1	Yes
	114	high	low	very high	high	0.25	0.1	0.25	1	0.3	0.166667	0.175	0.625	0.55	0.1	0.1	Yes	Regrettable	N/A	1	1	Yes
	115	high	low	very high	moderate	0.6	0.1	0.25	1	0.3	0.4	0.175	0.625	0.55	0.1	0.1	Yes	Regrettable	N/A	1	2	No
	116	high	low	very high	low	1	0.1	0.25	1	0.3	0.666667	0.175	0.625	0.55	0.1	0.1	Yes	Regrettable	N/A	1	2	No
	117	high	low	high	very high	0.1	0.25	0.25	1	0.333333	0.0666667	0.25	0.625	0.625	0.25	0.0666667	Yes	Regrettable	N/A	1	1	Yes
	118	high	low	high	high	0.25	0.25	0.25	1	0.333333	0.166667	0.25	0.625	0.625	0.25	0.166667	Yes	Regrettable	N/A	1	1	Yes
	119	high	low	high	moderate	0.6	0.25	0.25	1	0.333333	0.4	0.25	0.625	0.625	0.25	0.25	Yes	Not Regrettable	49	2	2	Yes
	120	high	low	high	low	1	0.25	0.25	1	0.333333	0.666667	0.25	0.625	0.625	0.25	0.25	Yes	Not Regrettable	49	2	2	Yes
	121	high	low	moderate	very high	0.1	0.6	0.25	1	0.411111	0.0666667	0.425	0.625	0.8	0.6	0.0666667	Yes	Regrettable	N/A	1	1	Yes
	122	high	low	moderate	high	0.25	0.6	0.25	1	0.411111	0.166667	0.425	0.625	0.8	0.6	0.166667	Yes	Regrettable	N/A	1	1	Yes
	123	high	low	moderate	moderate	0.6	0.6	0.25	1	0.411111	0.4	0.425	0.625	0.8	0.6	0.4	Yes	Not Regrettable	16	2	2	Yes
	124	high	low	moderate	low	1	0.6	0.25	1	0.411111	0.666667	0.425	0.625	0.8	0.6	0.411111	Yes	Not Regrettable	12	3	2	No
	125	high	low	low	very high	0.1	1	0.25	1	0.5	0.0666667	0.625	0.625	1	1	0.0666667	Yes	Regrettable	N/A	1	1	Yes
	126	high	low	low	high	0.25	1	0.25	1	0.5	0.166667	0.625	0.625	1	1	0.166667	Yes	Regrettable	N/A	1	1	Yes
	127	high	low	low	moderate	0.6	1	0.25	1	0.5	0.4	0.625	0.625	1	1	0.4	Yes	Not Regrettable	16	2	2	Yes
	128	high	low	low	low	1	1	0.25	1	0.5	0.666667	0.625	0.625	1	1	0.5	Yes	Not Regrettable	5	3	3	Yes
	129	moderate	very high	very high	very high	0.1	0.1	0.6	0.1	0.177778	0.0666667	0.35	0.35	0.1	0.1	0.0666667	Yes	Regrettable	N/A	1	1	Yes
	130	moderate	very high	very high	high	0.25	0.1	0.6	0.1	0.177778	0.166667	0.35	0.35	0.1	0.1	0.1	Yes	Regrettable	N/A	1	1	Yes
	131	moderate	very high	very high	moderate	0.6	0.1	0.6	0.1	0.177778	0.4	0.35	0.35	0.1	0.1	0.1	Yes	Regrettable	N/A	1	1	Yes
	132	moderate	very high	very high	low	1	0.1	0.6	0.1	0.177778	0.666667	0.35	0.35	0.1	0.1	0.1	Yes	Regrettable	N/A	1	1	Yes
	133	moderate	very high	high	very high	0.1	0.25	0.6	0.1	0.211111	0.0666667	0.425	0.35	0.175	0.25	0.0666667	Yes	Regrettable	N/A	1	1	Yes
	134	moderate	very high	high	high	0.25	0.25	0.6	0.1	0.211111	0.166667	0.425	0.35	0.175	0.25	0.166667	Yes	Regrettable	N/A	1	1	Yes
	135	moderate	very high	high	moderate	0.6	0.25	0.6	0.1	0.211111	0.4	0.425	0.35	0.175	0.25	0.175	Yes	Not Regrettable	69	2	2	Yes
	136	moderate	very high	high	low	1	0.25	0.6	0.1	0.211111	0.666667	0.425	0.35	0.175	0.25	0.175	Yes	Not Regrettable	69	2	2	Yes
	137	moderate	very high	moderate	very high	0.1	0.6	0.6	0.1	0.288889	0.0666667	0.6	0.35	0.35	0.6	0.0666667	Yes	Regrettable	N/A	1	1	Yes
	138	moderate	very high	moderate	high	0.25	0.6	0.6	0.1	0.288889	0.166667	0.6	0.35	0.35	0.6	0.166667	Yes	Regrettable	N/A	1	1	Yes
	139	moderate	very high	moderate	moderate	0.6	0.6	0.6	0.1	0.288889	0.4	0.6	0.35	0.35	0.6	0.288889	Yes	Not Regrettable	45	2	2	Yes
	140	moderate	very high	moderate	low	1	0.6	0.6	0.1	0.288889	0.666667	0.6	0.35	0.35	0.6	0.288889	Yes	Not Regrettable	45	2	2	Yes
	141	moderate	very high	low	very high	0.1	1	0.6	0.1	0.377778	0.0666667	0.8	0.35	0.55	1	0.0666667	Yes	Regrettable	N/A	1	1	Yes
	142	moderate	very high	low	high	0.25	1	0.6	0.1	0.377778	0.166667	0.8	0.35	0.55	1	0.166667	Yes	Regrettable	N/A	1	1	Yes
	143	moderate	very high	low	moderate	0.6	1	0.6	0.1	0.377778	0.4	0.8	0.35	0.55	1	0.35	Yes	Not Regrettable	33	2	2	Yes
	144	moderate	very high	low	low	1	1	0.6	0.1	0.377778	0.666667	0.8	0.35	0.55	1	0.35	Yes	Not Regrettable	33	2	3	No
	145	moderate	high	very high	very high	0.1	0.1	0.6	0.25	0.211111	0.0666667	0.35	0.425	0.175	0.1	0.0666667	Yes	Regrettable	N/A	1	1	Yes
	146	moderate	high	very high	high	0.25	0.1	0.6	0.25	0.211111	0.166667	0.35	0.425	0.175	0.1	0.1	Yes	Regrettable	N/A	1	1	Yes
	147	moderate	high	very high	moderate	0.6	0.1	0.6	0.25	0.211111	0.4	0.35	0.425	0.175	0.1	0.1	Yes	Regrettable	N/A	1	2	No
	148	moderate	high	very high	low	1	0.1	0.6	0.25	0.211111	0.666667	0.35	0.425	0.175	0.1	0.1	Yes	Regrettable	N/A	1	2	No
	149	moderate	high	high	very high	0.1	0.25	0.6	0.25	0.244444	0.0666667	0.425	0.425	0.25	0.25	0.0666667	Yes	Regrettable	N/A	1	1	Yes
	150	moderate	high	high	high	0.25	0.25	0.6	0.25	0.244444	0.166667	0.425	0.425	0.25	0.25	0.166667	Yes	Regrettable	N/A	1	1	Yes
	151	moderate	high	high	moderate	0.6	0.25	0.6	0.25	0.244444	0.4	0.425	0.425	0.25	0.25	0.244444	Yes	Not Regrettable	63	2	2	Yes
	152	moderate	high	high	low	1	0.25	0.6	0.25	0.244444	0.666667	0.425	0.425	0.25	0.25	0.244444	Yes	Not Regrettable	63	2	2	Yes
	153	moderate	high	moderate	very high	0.1	0.6	0.6	0.25	0.322222	0.0666667	0.6	0.425	0.425	0.6	0.0666667	Yes	Regrettable	N/A	1	1	Yes
	154	moderate	high	moderate	high	0.25	0.6	0.6	0.25	0.322222	0.166667	0.6	0.425	0.425	0.6	0.166667	Yes	Regrettable	N/A	1	1	Yes
	155	moderate	high	moderate	moderate	0.6	0.6	0.6	0.25	0.322222	0.4	0.6	0.425	0.425	0.6	0.322222	Yes	Not Regrettable	41	2	2	Yes
	156	moderate	high	moderate	low	1	0.6	0.6	0.25	0.322222	0.666667	0.6	0.425	0.425	0.6	0.322222	Yes	Not Regrettable	41	2	2	Yes
	157	moderate	high	low	very high	0.1	1	0.6	0.25	0.411111	0.0666667	0.8	0.425	0.625	1	0.0666667	Yes	Regrettable	N/A	1	1	Yes
	158	moderate	high	low	high	0.25	1	0.6	0.25	0.411111	0.166667	0.8	0.425	0.625	1	0.166667	Yes	Regrettable	N/A	1	1	Yes
	159	moderate	high	low	moderate	0.6	1	0.6	0.25	0.411111	0.4	0.8	0.425	0.625	1	0.4	Yes	Not Regrettable	16	2	2	Yes
	160	moderate	high	low	low	1	1	0.6	0.25	0.411111	0.666667	0.8	0.425	0.625	1	0.411111	Yes	Not Regrettable	12	3	3	Yes
	161	moderate	moderate	very high	very high	0.1	0.1	0.6	0.6	0.288889	0.0666667	0.35	0.6	0.35	0.1	0.0666667	Yes	Regrettable	N/A	1	1	Yes
	162	moderate	moderate	very high	high	0.25	0.1	0.6	0.6	0.288889	0.166667	0.35	0.6	0.35	0.1	0.1	Yes	Regrettable	N/A	1	1	Yes
	163	moderate	moderate	very high	moderate	0.6	0.1	0.6	0.6	0.288889	0.4	0.35	0.6	0.35	0.1	0.1	Yes	Regrettable	N/A	1	2	No
	164	moderate	moderate	very high	low	1	0.1	0.6	0.6	0.288889	0.666667	0.35	0.6	0.35	0.1	0.1	Yes	Regrettable	N/A	1	2	No
	165	moderate	moderate	high	very high	0.1	0.25	0.6	0.6	0.322222	0.0666667	0.425	0.6	0.425	0.25	0.0666667	Yes	Regrettable	N/A	1	1	Yes
	166	moderate	moderate	high	high	0.25	0.25	0.6	0.6	0.322222	0.166667	0.425	0.6	0.425	0.25	0.166667	Yes	Regrettable	N/A	1	1	Yes
	167	moderate	moderate	high	moderate	0.6	0.25	0.6	0.6	0.322222	0.4	0.425	0.6	0.425	0.25	0.25	Yes	Not Regrettable	49	2	2	Yes
	168	moderate	moderate	high	low	1	0.25	0.6	0.6	0.322222	0.666667	0.425	0.6	0.425	0.25	0.25	Yes	Not Regrettable	49	2	2	Yes
	169	moderate	moderate	moderate	very high	0.1	0.6	0.6	0.6	0.4	0.0666667	0.6	0.6	0.6	0.6	0.0666667	Yes	Regrettable	N/A	1	1	Yes
	170	moderate	moderate	moderate	high	0.25	0.6	0.6	0.6	0.4	0.166667	0.6	0.6	0.6	0.6	0.166667	Yes	Regrettable	N/A	1	1	Yes
	171	moderate	moderate	moderate	moderate	0.6	0.6	0.6	0.6	0.4	0.4	0.6	0.6	0.6	0.6	0.4	Yes	Not Regrettable	16	2	2	Yes
	172	moderate	moderate	moderate	low	1	0.6	0.6	0.6	0.4	0.666667	0.6	0.6	0.6	0.6	0.4	Yes	Not Regrettable	16	2	2	Yes
	173	moderate	moderate	low	very high	0.1	1	0.6	0.6	0.488889	0.0666667	0.8	0.6	0.8	1	0.0666667	Yes	Regrettable	N/A	1	1	Yes
	174	moderate	moderate	low	high	0.25	1	0.6	0.6	0.488889	0.166667	0.8	0.6	0.8	1	0.166667	Yes	Regrettable	N/A	1	1	Yes
	175	moderate	moderate	low	moderate	0.6	1	0.6	0.6	0.488889	0.4	0.8	0.6	0.8	1	0.4	Yes	Not Regrettable	16	2	2	Yes
	176	moderate	moderate	low	low	1	1	0.6	0.6	0.488889	0.666667	0.8	0.6	0.8	1	0.488889	Yes	Not Regrettable	7	3	3	Yes
	177	moderate	low	very high	very high	0.1	0.1	0.6	1	0.377778	0.0666667	0.35	0.8	0.55	0.1	0.0666667	Yes	Regrettable	N/A	1	1	Yes
	178	moderate	low	very high	high	0.25	0.1	0.6	1	0.377778	0.166667	0.35	0.8	0.55	0.1	0.1	Yes	Regrettable	N/A	1	1	Yes
	179	moderate	low	very high	moderate	0.6	0.1	0.6	1	0.377778	0.4	0.35	0.8	0.55	0.1	0.1	Yes	Regrettable	N/A	1	2	No
	180	moderate	low	very high	low	1	0.1	0.6	1	0.377778	0.666667	0.35	0.8	0.55	0.1	0.1	Yes	Regrettable	N/A	1	2	No
	181	moderate	low	high	very high	0.1	0.25	0.6	1	0.411111	0.0666667	0.425	0.8	0.625	0.25	0.0666667	Yes	Regrettable	N/A	1	1	Yes
	182	moderate	low	high	high	0.25	0.25	0.6	1	0.411111	0.166667	0.425	0.8	0.625	0.25	0.166667	Yes	Regrettable	N/A	1	1	Yes
	183	moderate	low	high	moderate	0.6	0.25	0.6	1	0.411111	0.4	0.425	0.8	0.625	0.25	0.25	Yes	Not Regrettable	49	2	2	Yes
	184	moderate	low	high	low	1	0.25	0.6	1	0.411111	0.666667	0.425	0.8	0.625	0.25	0.25	Yes	Not Regrettable	49	2	3	No
	185	moderate	low	moderate	very high	0.1	0.6	0.6	1	0.488889	0.0666667	0.6	0.8	0.8	0.6	0.0666667	Yes	Regrettable	N/A	1	1	Yes
	186	moderate	low	moderate	high	0.25	0.6	0.6	1	0.488889	0.166667	0.6	0.8	0.8	0.6	0.166667	Yes	Regrettable	N/A	1	1	Yes
	187	moderate	low	moderate	moderate	0.6	0.6	0.6	1	0.488889	0.4	0.6	0.8	0.8	0.6	0.4	Yes	Not Regrettable	16	2	2	Yes
	188	moderate	low	moderate	low	1	0.6	0.6	1	0.488889	0.666667	0.6	0.8	0.8	0.6	0.488889	Yes	Not Regrettable	7	3	3	Yes
	189	moderate	low	low	very high	0.1	1	0.6	1	0.577778	0.0666667	0.8	0.8	1	1	0.0666667	Yes	Regrettable	N/A	1	1	Yes
	190	moderate	low	low	high	0.25	1	0.6	1	0.577778	0.166667	0.8	0.8	1	1	0.166667	Yes	Regrettable	N/A	1	1	Yes
	191	moderate	low	low	moderate	0.6	1	0.6	1	0.577778	0.4	0.8	0.8	1	1	0.4	Yes	Not Regrettable	16	2	2	Yes
	192	moderate	low	low	low	1	1	0.6	1	0.577778	0.666667	0.8	0.8	1	1	0.577778	Yes	Not Regrettable	2	3	3	Yes
	193	low	very high	very high	very high	0.1	0.1	1	0.1	0.266667	0.0666667	0.55	0.55	0.1	0.1	0.0666667	Yes	Regrettable	N/A	1	1	Yes
	194	low	very high	very high	high	0.25	0.1	1	0.1	0.266667	0.166667	0.55	0.55	0.1	0.1	0.1	Yes	Regrettable	N/A	1	1	Yes
	195	low	very high	very high	moderate	0.6	0.1	1	0.1	0.266667	0.4	0.55	0.55	0.1	0.1	0.1	Yes	Regrettable	N/A	1	1	Yes
	196	low	very high	very high	low	1	0.1	1	0.1	0.266667	0.666667	0.55	0.55	0.1	0.1	0.1	Yes	Regrettable	N/A	1	1	Yes
	197	low	very high	high	very high	0.1	0.25	1	0.1	0.3	0.0666667	0.625	0.55	0.175	0.25	0.0666667	Yes	Regrettable	N/A	1	1	Yes
	198	low	very high	high	high	0.25	0.25	1	0.1	0.3	0.166667	0.625	0.55	0.175	0.25	0.166667	Yes	Regrettable	N/A	1	1	Yes
	199	low	very high	high	moderate	0.6	0.25	1	0.1	0.3	0.4	0.625	0.55	0.175	0.25	0.175	Yes	Not Regrettable	69	2	2	Yes
	200	low	very high	high	low	1	0.25	1	0.1	0.3	0.666667	0.625	0.55	0.175	0.25	0.175	Yes	Not Regrettable	69	2	2	Yes
	201	low	very high	moderate	very high	0.1	0.6	1	0.1	0.377778	0.0666667	0.8	0.55	0.35	0.6	0.0666667	Yes	Regrettable	N/A	1	1	Yes
	202	low	very high	moderate	high	0.25	0.6	1	0.1	0.377778	0.166667	0.8	0.55	0.35	0.6	0.166667	Yes	Regrettable	N/A	1	1	Yes
	203	low	very high	moderate	moderate	0.6	0.6	1	0.1	0.377778	0.4	0.8	0.55	0.35	0.6	0.35	Yes	Not Regrettable	33	2	2	Yes
	204	low	very high	moderate	low	1	0.6	1	0.1	0.377778	0.666667	0.8	0.55	0.35	0.6	0.35	Yes	Not Regrettable	33	2	2	Yes
	205	low	very high	low	very high	0.1	1	1	0.1	0.466667	0.0666667	1	0.55	0.55	1	0.0666667	Yes	Regrettable	N/A	1	1	Yes
	206	low	very high	low	high	0.25	1	1	0.1	0.466667	0.166667	1	0.55	0.55	1	0.166667	Yes	Regrettable	N/A	1	1	Yes
	207	low	very high	low	moderate	0.6	1	1	0.1	0.466667	0.4	1	0.55	0.55	1	0.4	Yes	Not Regrettable	16	2	2	Yes
	208	low	very high	low	low	1	1	1	0.1	0.466667	0.666667	1	0.55	0.55	1	0.466667	Yes	Not Regrettable	10	3	3	Yes
	209	low	high	very high	very high	0.1	0.1	1	0.25	0.3	0.0666667	0.55	0.625	0.175	0.1	0.0666667	Yes	Regrettable	N/A	1	1	Yes
	210	low	high	very high	high	0.25	0.1	1	0.25	0.3	0.166667	0.55	0.625	0.175	0.1	0.1	Yes	Regrettable	N/A	1	1	Yes
	211	low	high	very high	moderate	0.6	0.1	1	0.25	0.3	0.4	0.55	0.625	0.175	0.1	0.1	Yes	Regrettable	N/A	1	2	No
	212	low	high	very high	low	1	0.1	1	0.25	0.3	0.666667	0.55	0.625	0.175	0.1	0.1	Yes	Regrettable	N/A	1	2	No
	213	low	high	high	very high	0.1	0.25	1	0.25	0.333333	0.0666667	0.625	0.625	0.25	0.25	0.0666667	Yes	Regrettable	N/A	1	1	Yes
	214	low	high	high	high	0.25	0.25	1	0.25	0.333333	0.166667	0.625	0.625	0.25	0.25	0.166667	Yes	Regrettable	N/A	1	1	Yes
	215	low	high	high	moderate	0.6	0.25	1	0.25	0.333333	0.4	0.625	0.625	0.25	0.25	0.25	Yes	Not Regrettable	49	2	2	Yes
	216	low	high	high	low	1	0.25	1	0.25	0.333333	0.666667	0.625	0.625	0.25	0.25	0.25	Yes	Not Regrettable	49	2	2	Yes
	217	low	high	moderate	very high	0.1	0.6	1	0.25	0.411111	0.0666667	0.8	0.625	0.425	0.6	0.0666667	Yes	Regrettable	N/A	1	1	Yes
	218	low	high	moderate	high	0.25	0.6	1	0.25	0.411111	0.166667	0.8	0.625	0.425	0.6	0.166667	Yes	Regrettable	N/A	1	1	Yes
	219	low	high	moderate	moderate	0.6	0.6	1	0.25	0.411111	0.4	0.8	0.625	0.425	0.6	0.4	Yes	Not Regrettable	16	2	2	Yes
	220	low	high	moderate	low	1	0.6	1	0.25	0.411111	0.666667	0.8	0.625	0.425	0.6	0.411111	Yes	Not Regrettable	12	3	2	No
	221	low	high	low	very high	0.1	1	1	0.25	0.5	0.0666667	1	0.625	0.625	1	0.0666667	Yes	Regrettable	N/A	1	1	Yes
	222	low	high	low	high	0.25	1	1	0.25	0.5	0.166667	1	0.625	0.625	1	0.166667	Yes	Regrettable	N/A	1	1	Yes
	223	low	high	low	moderate	0.6	1	1	0.25	0.5	0.4	1	0.625	0.625	1	0.4	Yes	Not Regrettable	16	2	2	Yes
	224	low	high	low	low	1	1	1	0.25	0.5	0.666667	1	0.625	0.625	1	0.5	Yes	Not Regrettable	5	3	3	Yes
	225	low	moderate	very high	very high	0.1	0.1	1	0.6	0.377778	0.0666667	0.55	0.8	0.35	0.1	0.0666667	Yes	Regrettable	N/A	1	1	Yes
	226	low	moderate	very high	high	0.25	0.1	1	0.6	0.377778	0.166667	0.55	0.8	0.35	0.1	0.1	Yes	Regrettable	N/A	1	1	Yes
	227	low	moderate	very high	moderate	0.6	0.1	1	0.6	0.377778	0.4	0.55	0.8	0.35	0.1	0.1	Yes	Regrettable	N/A	1	2	No
	228	low	moderate	very high	low	1	0.1	1	0.6	0.377778	0.666667	0.55	0.8	0.35	0.1	0.1	Yes	Regrettable	N/A	1	2	No
	229	low	moderate	high	very high	0.1	0.25	1	0.6	0.411111	0.0666667	0.625	0.8	0.425	0.25	0.0666667	Yes	Regrettable	N/A	1	1	Yes
	230	low	moderate	high	high	0.25	0.25	1	0.6	0.411111	0.166667	0.625	0.8	0.425	0.25	0.166667	Yes	Regrettable	N/A	1	1	Yes
	231	low	moderate	high	moderate	0.6	0.25	1	0.6	0.411111	0.4	0.625	0.8	0.425	0.25	0.25	Yes	Not Regrettable	49	2	2	Yes
	232	low	moderate	high	low	1	0.25	1	0.6	0.411111	0.666667	0.625	0.8	0.425	0.25	0.25	Yes	Not Regrettable	49	2	3	No
	233	low	moderate	moderate	very high	0.1	0.6	1	0.6	0.488889	0.0666667	0.8	0.8	0.6	0.6	0.0666667	Yes	Regrettable	N/A	1	1	Yes
	234	low	moderate	moderate	high	0.25	0.6	1	0.6	0.488889	0.166667	0.8	0.8	0.6	0.6	0.166667	Yes	Regrettable	N/A	1	1	Yes
	235	low	moderate	moderate	moderate	0.6	0.6	1	0.6	0.488889	0.4	0.8	0.8	0.6	0.6	0.4	Yes	Not Regrettable	16	2	2	Yes
	236	low	moderate	moderate	low	1	0.6	1	0.6	0.488889	0.666667	0.8	0.8	0.6	0.6	0.488889	Yes	Not Regrettable	7	3	3	Yes
	237	low	moderate	low	very high	0.1	1	1	0.6	0.577778	0.0666667	1	0.8	0.8	1	0.0666667	Yes	Regrettable	N/A	1	1	Yes
	238	low	moderate	low	high	0.25	1	1	0.6	0.577778	0.166667	1	0.8	0.8	1	0.166667	Yes	Regrettable	N/A	1	1	Yes
	239	low	moderate	low	moderate	0.6	1	1	0.6	0.577778	0.4	1	0.8	0.8	1	0.4	Yes	Not Regrettable	16	2	2	Yes
	240	low	moderate	low	low	1	1	1	0.6	0.577778	0.666667	1	0.8	0.8	1	0.577778	Yes	Not Regrettable	2	3	3	Yes
	241	low	low	very high	very high	0.1	0.1	1	1	0.466667	0.0666667	0.55	1	0.55	0.1	0.0666667	Yes	Regrettable	N/A	1	1	Yes
	242	low	low	very high	high	0.25	0.1	1	1	0.466667	0.166667	0.55	1	0.55	0.1	0.1	Yes	Regrettable	N/A	1	1	Yes
	243	low	low	very high	moderate	0.6	0.1	1	1	0.466667	0.4	0.55	1	0.55	0.1	0.1	Yes	Regrettable	N/A	1	2	No
	244	low	low	very high	low	1	0.1	1	1	0.466667	0.666667	0.55	1	0.55	0.1	0.1	Yes	Regrettable	N/A	1	2	No
	245	low	low	high	very high	0.1	0.25	1	1	0.5	0.0666667	0.625	1	0.625	0.25	0.0666667	Yes	Regrettable	N/A	1	1	Yes
	246	low	low	high	high	0.25	0.25	1	1	0.5	0.166667	0.625	1	0.625	0.25	0.166667	Yes	Regrettable	N/A	1	1	Yes
	247	low	low	high	moderate	0.6	0.25	1	1	0.5	0.4	0.625	1	0.625	0.25	0.25	Yes	Not Regrettable	49	2	2	Yes
	248	low	low	high	low	1	0.25	1	1	0.5	0.666667	0.625	1	0.625	0.25	0.25	Yes	Not Regrettable	49	2	3	No
	249	low	low	moderate	very high	0.1	0.6	1	1	0.577778	0.0666667	0.8	1	0.8	0.6	0.0666667	Yes	Regrettable	N/A	1	1	Yes
	250	low	low	moderate	high	0.25	0.6	1	1	0.577778	0.166667	0.8	1	0.8	0.6	0.166667	Yes	Regrettable	N/A	1	1	Yes
	251	low	low	moderate	moderate	0.6	0.6	1	1	0.577778	0.4	0.8	1	0.8	0.6	0.4	Yes	Not Regrettable	16	2	2	Yes
	252	low	low	moderate	low	1	0.6	1	1	0.577778	0.666667	0.8	1	0.8	0.6	0.577778	Yes	Not Regrettable	2	3	3	Yes
	253	low	low	low	very high	0.1	1	1	1	0.666667	0.0666667	1	1	1	1	0.0666667	Yes	Regrettable	N/A	1	1	Yes
	254	low	low	low	high	0.25	1	1	1	0.666667	0.166667	1	1	1	1	0.166667	Yes	Regrettable	N/A	1	1	Yes
	255	low	low	low	moderate	0.6	1	1	1	0.666667	0.4	1	1	1	1	0.4	Yes	Not Regrettable	16	2	2	Yes
	256	low	low	low	low	1	1	1	1	0.666667	0.666667	1	1	1	1	0.666667	Yes	Not Regrettable	1	4	4	Yes
																				0.886719
																				or

## Sheet: MCDA - MCDA-ACA+P
MCDA-ACA with persistence
	1. Method Objective Hierarchy
	2. Method Aggregation equation
	3. Method implimented in table								Data normalisation (Non-linear)
									very high	0.1
									high	0.25
									moderate	0.6
									low	1
									Not known	Data normalisation not possible																		Data classification threshold
																												0.17
	Data Gathering								Data normalisation							Data Aggregation											Data Classification
	Substance	GWP**	ODP**	P	B	T Ecoxtox	T Human	M	v GWP	v ODP	v T_hu	v T_eco	v P	v B	v M	GWP	ODP	PBT_eco	T_hu	PB	PMT_eco	PM	PT_eco	BT_eco	P	f_MCDA_ACA+P	All Data gathered?	Conclusion (*Missing Data)	Rank remaining Alternaitves	SVHC under REACH?
	256	Not known	Not known	low	low	low	low	Not known	Data normalisation not possible	Data normalisation not possible	1	1	1	1	Data normalisation not possible	Data normalisation not possible	Data normalisation not possible	0.666667	0.666667	1	Data normalisation not possible	Data normalisation not possible	1	1	0.666667	0.666667	No	Not Regrettable*	1	No
	192	Not known	Not known	moderate	low	low	low	Not known	Data normalisation not possible	Data normalisation not possible	1	1	0.6	1	Data normalisation not possible	Data normalisation not possible	Data normalisation not possible	0.577778	0.666667	0.8	Data normalisation not possible	Data normalisation not possible	0.8	1	0.4	0.4	No	Not Regrettable*	11	No
	240	Not known	Not known	low	moderate	low	low	Not known	Data normalisation not possible	Data normalisation not possible	1	1	1	0.6	Data normalisation not possible	Data normalisation not possible	Data normalisation not possible	0.577778	0.666667	0.8	Data normalisation not possible	Data normalisation not possible	1	0.8	0.666667	0.577778	No	Not Regrettable*	2	No
	252	Not known	Not known	low	low	moderate	low	Not known	Data normalisation not possible	Data normalisation not possible	1	0.6	1	1	Data normalisation not possible	Data normalisation not possible	Data normalisation not possible	0.577778	0.666667	1	Data normalisation not possible	Data normalisation not possible	0.8	0.8	0.666667	0.577778	No	Not Regrettable*	2	No
	128	Not known	Not known	high	low	low	low	Not known	Data normalisation not possible	Data normalisation not possible	1	1	0.25	1	Data normalisation not possible	Data normalisation not possible	Data normalisation not possible	0.5	0.666667	0.625	Data normalisation not possible	Data normalisation not possible	0.625	1	0.166667	0.166667	No	Regrettable	N/A	No
	224	Not known	Not known	low	high	low	low	Not known	Data normalisation not possible	Data normalisation not possible	1	1	1	0.25	Data normalisation not possible	Data normalisation not possible	Data normalisation not possible	0.5	0.666667	0.625	Data normalisation not possible	Data normalisation not possible	1	0.625	0.666667	0.5	No	Not Regrettable*	4	No
	248	Not known	Not known	low	low	high	low	Not known	Data normalisation not possible	Data normalisation not possible	1	0.25	1	1	Data normalisation not possible	Data normalisation not possible	Data normalisation not possible	0.5	0.666667	1	Data normalisation not possible	Data normalisation not possible	0.625	0.625	0.666667	0.5	No	Not Regrettable*	4	No
	176	Not known	Not known	moderate	moderate	low	low	Not known	Data normalisation not possible	Data normalisation not possible	1	1	0.6	0.6	Data normalisation not possible	Data normalisation not possible	Data normalisation not possible	0.488889	0.666667	0.6	Data normalisation not possible	Data normalisation not possible	0.8	0.8	0.4	0.4	No	Not Regrettable*	11	No
	188	Not known	Not known	moderate	low	moderate	low	Not known	Data normalisation not possible	Data normalisation not possible	1	0.6	0.6	1	Data normalisation not possible	Data normalisation not possible	Data normalisation not possible	0.488889	0.666667	0.8	Data normalisation not possible	Data normalisation not possible	0.6	0.8	0.4	0.4	No	Not Regrettable*	11	No
	236	Not known	Not known	low	moderate	moderate	low	Not known	Data normalisation not possible	Data normalisation not possible	1	0.6	1	0.6	Data normalisation not possible	Data normalisation not possible	Data normalisation not possible	0.488889	0.666667	0.8	Data normalisation not possible	Data normalisation not possible	0.8	0.6	0.666667	0.488889	No	Not Regrettable*	6	No
	64	Not known	Not known	very high	low	low	low	Not known	Data normalisation not possible	Data normalisation not possible	1	1	0.1	1	Data normalisation not possible	Data normalisation not possible	Data normalisation not possible	0.466667	0.666667	0.55	Data normalisation not possible	Data normalisation not possible	0.55	1	0.0666667	0.0666667	No	Regrettable	N/A	No
	208	Not known	Not known	low	very high	low	low	Not known	Data normalisation not possible	Data normalisation not possible	1	1	1	0.1	Data normalisation not possible	Data normalisation not possible	Data normalisation not possible	0.466667	0.666667	0.55	Data normalisation not possible	Data normalisation not possible	1	0.55	0.666667	0.466667	No	Not Regrettable*	7	No
	244	Not known	Not known	low	low	very high	low	Not known	Data normalisation not possible	Data normalisation not possible	1	0.1	1	1	Data normalisation not possible	Data normalisation not possible	Data normalisation not possible	0.466667	0.666667	1	Data normalisation not possible	Data normalisation not possible	0.55	0.55	0.666667	0.466667	No	Not Regrettable*	7	No
	112	Not known	Not known	high	moderate	low	low	Not known	Data normalisation not possible	Data normalisation not possible	1	1	0.25	0.6	Data normalisation not possible	Data normalisation not possible	Data normalisation not possible	0.411111	0.666667	0.425	Data normalisation not possible	Data normalisation not possible	0.625	0.8	0.166667	0.166667	No	Regrettable	N/A	No
	124	Not known	Not known	high	low	moderate	low	Not known	Data normalisation not possible	Data normalisation not possible	1	0.6	0.25	1	Data normalisation not possible	Data normalisation not possible	Data normalisation not possible	0.411111	0.666667	0.625	Data normalisation not possible	Data normalisation not possible	0.425	0.8	0.166667	0.166667	No	Regrettable	N/A	No
	160	Not known	Not known	moderate	high	low	low	Not known	Data normalisation not possible	Data normalisation not possible	1	1	0.6	0.25	Data normalisation not possible	Data normalisation not possible	Data normalisation not possible	0.411111	0.666667	0.425	Data normalisation not possible	Data normalisation not possible	0.8	0.625	0.4	0.4	No	Not Regrettable*	11	No
	184	Not known	Not known	moderate	low	high	low	Not known	Data normalisation not possible	Data normalisation not possible	1	0.25	0.6	1	Data normalisation not possible	Data normalisation not possible	Data normalisation not possible	0.411111	0.666667	0.8	Data normalisation not possible	Data normalisation not possible	0.425	0.625	0.4	0.4	No	Not Regrettable*	11	No
	220	Not known	Not known	low	high	moderate	low	Not known	Data normalisation not possible	Data normalisation not possible	1	0.6	1	0.25	Data normalisation not possible	Data normalisation not possible	Data normalisation not possible	0.411111	0.666667	0.625	Data normalisation not possible	Data normalisation not possible	0.8	0.425	0.666667	0.411111	No	Not Regrettable*	9	No
	232	Not known	Not known	low	moderate	high	low	Not known	Data normalisation not possible	Data normalisation not possible	1	0.25	1	0.6	Data normalisation not possible	Data normalisation not possible	Data normalisation not possible	0.411111	0.666667	0.8	Data normalisation not possible	Data normalisation not possible	0.625	0.425	0.666667	0.411111	No	Not Regrettable*	9	No
	63	Not known	Not known	very high	low	low	moderate	Not known	Data normalisation not possible	Data normalisation not possible	0.6	1	0.1	1	Data normalisation not possible	Data normalisation not possible	Data normalisation not possible	0.466667	0.4	0.55	Data normalisation not possible	Data normalisation not possible	0.55	1	0.0666667	0.0666667	No	Regrettable	N/A	No
	111	Not known	Not known	high	moderate	low	moderate	Not known	Data normalisation not possible	Data normalisation not possible	0.6	1	0.25	0.6	Data normalisation not possible	Data normalisation not possible	Data normalisation not possible	0.411111	0.4	0.425	Data normalisation not possible	Data normalisation not possible	0.625	0.8	0.166667	0.166667	No	Regrettable	N/A	No
	123	Not known	Not known	high	low	moderate	moderate	Not known	Data normalisation not possible	Data normalisation not possible	0.6	0.6	0.25	1	Data normalisation not possible	Data normalisation not possible	Data normalisation not possible	0.411111	0.4	0.625	Data normalisation not possible	Data normalisation not possible	0.425	0.8	0.166667	0.166667	No	Regrettable	N/A	No
	127	Not known	Not known	high	low	low	moderate	Not known	Data normalisation not possible	Data normalisation not possible	0.6	1	0.25	1	Data normalisation not possible	Data normalisation not possible	Data normalisation not possible	0.5	0.4	0.625	Data normalisation not possible	Data normalisation not possible	0.625	1	0.166667	0.166667	No	Regrettable	N/A	No
	159	Not known	Not known	moderate	high	low	moderate	Not known	Data normalisation not possible	Data normalisation not possible	0.6	1	0.6	0.25	Data normalisation not possible	Data normalisation not possible	Data normalisation not possible	0.411111	0.4	0.425	Data normalisation not possible	Data normalisation not possible	0.8	0.625	0.4	0.4	No	Not Regrettable*	11	No
	171	Not known	Not known	moderate	moderate	moderate	moderate	Not known	Data normalisation not possible	Data normalisation not possible	0.6	0.6	0.6	0.6	Data normalisation not possible	Data normalisation not possible	Data normalisation not possible	0.4	0.4	0.6	Data normalisation not possible	Data normalisation not possible	0.6	0.6	0.4	0.4	No	Not Regrettable*	11	No
	172	Not known	Not known	moderate	moderate	moderate	low	Not known	Data normalisation not possible	Data normalisation not possible	1	0.6	0.6	0.6	Data normalisation not possible	Data normalisation not possible	Data normalisation not possible	0.4	0.666667	0.6	Data normalisation not possible	Data normalisation not possible	0.6	0.6	0.4	0.4	No	Not Regrettable*	11	No
	175	Not known	Not known	moderate	moderate	low	moderate	Not known	Data normalisation not possible	Data normalisation not possible	0.6	1	0.6	0.6	Data normalisation not possible	Data normalisation not possible	Data normalisation not possible	0.488889	0.4	0.6	Data normalisation not possible	Data normalisation not possible	0.8	0.8	0.4	0.4	No	Not Regrettable*	11	No
	183	Not known	Not known	moderate	low	high	moderate	Not known	Data normalisation not possible	Data normalisation not possible	0.6	0.25	0.6	1	Data normalisation not possible	Data normalisation not possible	Data normalisation not possible	0.411111	0.4	0.8	Data normalisation not possible	Data normalisation not possible	0.425	0.625	0.4	0.4	No	Not Regrettable*	11	No
	187	Not known	Not known	moderate	low	moderate	moderate	Not known	Data normalisation not possible	Data normalisation not possible	0.6	0.6	0.6	1	Data normalisation not possible	Data normalisation not possible	Data normalisation not possible	0.488889	0.4	0.8	Data normalisation not possible	Data normalisation not possible	0.6	0.8	0.4	0.4	No	Not Regrettable*	11	No
	191	Not known	Not known	moderate	low	low	moderate	Not known	Data normalisation not possible	Data normalisation not possible	0.6	1	0.6	1	Data normalisation not possible	Data normalisation not possible	Data normalisation not possible	0.577778	0.4	0.8	Data normalisation not possible	Data normalisation not possible	0.8	1	0.4	0.4	No	Not Regrettable*	11	No
	207	Not known	Not known	low	very high	low	moderate	Not known	Data normalisation not possible	Data normalisation not possible	0.6	1	1	0.1	Data normalisation not possible	Data normalisation not possible	Data normalisation not possible	0.466667	0.4	0.55	Data normalisation not possible	Data normalisation not possible	1	0.55	0.666667	0.4	No	Not Regrettable*	11	No
	219	Not known	Not known	low	high	moderate	moderate	Not known	Data normalisation not possible	Data normalisation not possible	0.6	0.6	1	0.25	Data normalisation not possible	Data normalisation not possible	Data normalisation not possible	0.411111	0.4	0.625	Data normalisation not possible	Data normalisation not possible	0.8	0.425	0.666667	0.4	No	Not Regrettable*	11	No
	223	Not known	Not known	low	high	low	moderate	Not known	Data normalisation not possible	Data normalisation not possible	0.6	1	1	0.25	Data normalisation not possible	Data normalisation not possible	Data normalisation not possible	0.5	0.4	0.625	Data normalisation not possible	Data normalisation not possible	1	0.625	0.666667	0.4	No	Not Regrettable*	11	No
	231	Not known	Not known	low	moderate	high	moderate	Not known	Data normalisation not possible	Data normalisation not possible	0.6	0.25	1	0.6	Data normalisation not possible	Data normalisation not possible	Data normalisation not possible	0.411111	0.4	0.8	Data normalisation not possible	Data normalisation not possible	0.625	0.425	0.666667	0.4	No	Not Regrettable*	11	No
	235	Not known	Not known	low	moderate	moderate	moderate	Not known	Data normalisation not possible	Data normalisation not possible	0.6	0.6	1	0.6	Data normalisation not possible	Data normalisation not possible	Data normalisation not possible	0.488889	0.4	0.8	Data normalisation not possible	Data normalisation not possible	0.8	0.6	0.666667	0.4	No	Not Regrettable*	11	No
	239	Not known	Not known	low	moderate	low	moderate	Not known	Data normalisation not possible	Data normalisation not possible	0.6	1	1	0.6	Data normalisation not possible	Data normalisation not possible	Data normalisation not possible	0.577778	0.4	0.8	Data normalisation not possible	Data normalisation not possible	1	0.8	0.666667	0.4	No	Not Regrettable*	11	No
	243	Not known	Not known	low	low	very high	moderate	Not known	Data normalisation not possible	Data normalisation not possible	0.6	0.1	1	1	Data normalisation not possible	Data normalisation not possible	Data normalisation not possible	0.466667	0.4	1	Data normalisation not possible	Data normalisation not possible	0.55	0.55	0.666667	0.4	No	Not Regrettable*	11	No
	247	Not known	Not known	low	low	high	moderate	Not known	Data normalisation not possible	Data normalisation not possible	0.6	0.25	1	1	Data normalisation not possible	Data normalisation not possible	Data normalisation not possible	0.5	0.4	1	Data normalisation not possible	Data normalisation not possible	0.625	0.625	0.666667	0.4	No	Not Regrettable*	11	No
	251	Not known	Not known	low	low	moderate	moderate	Not known	Data normalisation not possible	Data normalisation not possible	0.6	0.6	1	1	Data normalisation not possible	Data normalisation not possible	Data normalisation not possible	0.577778	0.4	1	Data normalisation not possible	Data normalisation not possible	0.8	0.8	0.666667	0.4	No	Not Regrettable*	11	No
	255	Not known	Not known	low	low	low	moderate	Not known	Data normalisation not possible	Data normalisation not possible	0.6	1	1	1	Data normalisation not possible	Data normalisation not possible	Data normalisation not possible	0.666667	0.4	1	Data normalisation not possible	Data normalisation not possible	1	1	0.666667	0.4	No	Not Regrettable*	11	No
	47	Not known	Not known	very high	moderate	low	moderate	Not known	Data normalisation not possible	Data normalisation not possible	0.6	1	0.1	0.6	Data normalisation not possible	Data normalisation not possible	Data normalisation not possible	0.377778	0.4	0.35	Data normalisation not possible	Data normalisation not possible	0.55	0.8	0.0666667	0.0666667	No	Regrettable	N/A	No
	48	Not known	Not known	very high	moderate	low	low	Not known	Data normalisation not possible	Data normalisation not possible	1	1	0.1	0.6	Data normalisation not possible	Data normalisation not possible	Data normalisation not possible	0.377778	0.666667	0.35	Data normalisation not possible	Data normalisation not possible	0.55	0.8	0.0666667	0.0666667	No	Regrettable	N/A	No
	59	Not known	Not known	very high	low	moderate	moderate	Not known	Data normalisation not possible	Data normalisation not possible	0.6	0.6	0.1	1	Data normalisation not possible	Data normalisation not possible	Data normalisation not possible	0.377778	0.4	0.55	Data normalisation not possible	Data normalisation not possible	0.35	0.8	0.0666667	0.0666667	No	Regrettable	N/A	No
	60	Not known	Not known	very high	low	moderate	low	Not known	Data normalisation not possible	Data normalisation not possible	1	0.6	0.1	1	Data normalisation not possible	Data normalisation not possible	Data normalisation not possible	0.377778	0.666667	0.55	Data normalisation not possible	Data normalisation not possible	0.35	0.8	0.0666667	0.0666667	No	Regrettable	N/A	No
	143	Not known	Not known	moderate	very high	low	moderate	Not known	Data normalisation not possible	Data normalisation not possible	0.6	1	0.6	0.1	Data normalisation not possible	Data normalisation not possible	Data normalisation not possible	0.377778	0.4	0.35	Data normalisation not possible	Data normalisation not possible	0.8	0.55	0.4	0.35	No	Not Regrettable*	33	No
	144	Not known	Not known	moderate	very high	low	low	Not known	Data normalisation not possible	Data normalisation not possible	1	1	0.6	0.1	Data normalisation not possible	Data normalisation not possible	Data normalisation not possible	0.377778	0.666667	0.35	Data normalisation not possible	Data normalisation not possible	0.8	0.55	0.4	0.35	No	Not Regrettable*	33	No
	179	Not known	Not known	moderate	low	very high	moderate	Not known	Data normalisation not possible	Data normalisation not possible	0.6	0.1	0.6	1	Data normalisation not possible	Data normalisation not possible	Data normalisation not possible	0.377778	0.4	0.8	Data normalisation not possible	Data normalisation not possible	0.35	0.55	0.4	0.35	No	Not Regrettable*	33	No
	180	Not known	Not known	moderate	low	very high	low	Not known	Data normalisation not possible	Data normalisation not possible	1	0.1	0.6	1	Data normalisation not possible	Data normalisation not possible	Data normalisation not possible	0.377778	0.666667	0.8	Data normalisation not possible	Data normalisation not possible	0.35	0.55	0.4	0.35	No	Not Regrettable*	33	No
	203	Not known	Not known	low	very high	moderate	moderate	Not known	Data normalisation not possible	Data normalisation not possible	0.6	0.6	1	0.1	Data normalisation not possible	Data normalisation not possible	Data normalisation not possible	0.377778	0.4	0.55	Data normalisation not possible	Data normalisation not possible	0.8	0.35	0.666667	0.35	No	Not Regrettable*	33	No
	204	Not known	Not known	low	very high	moderate	low	Not known	Data normalisation not possible	Data normalisation not possible	1	0.6	1	0.1	Data normalisation not possible	Data normalisation not possible	Data normalisation not possible	0.377778	0.666667	0.55	Data normalisation not possible	Data normalisation not possible	0.8	0.35	0.666667	0.35	No	Not Regrettable*	33	No
	227	Not known	Not known	low	moderate	very high	moderate	Not known	Data normalisation not possible	Data normalisation not possible	0.6	0.1	1	0.6	Data normalisation not possible	Data normalisation not possible	Data normalisation not possible	0.377778	0.4	0.8	Data normalisation not possible	Data normalisation not possible	0.55	0.35	0.666667	0.35	No	Not Regrettable*	33	No
	228	Not known	Not known	low	moderate	very high	low	Not known	Data normalisation not possible	Data normalisation not possible	1	0.1	1	0.6	Data normalisation not possible	Data normalisation not possible	Data normalisation not possible	0.377778	0.666667	0.8	Data normalisation not possible	Data normalisation not possible	0.55	0.35	0.666667	0.35	No	Not Regrettable*	33	No
	107	Not known	Not known	high	moderate	moderate	moderate	Not known	Data normalisation not possible	Data normalisation not possible	0.6	0.6	0.25	0.6	Data normalisation not possible	Data normalisation not possible	Data normalisation not possible	0.322222	0.4	0.425	Data normalisation not possible	Data normalisation not possible	0.425	0.6	0.166667	0.166667	No	Regrettable	N/A	No
	108	Not known	Not known	high	moderate	moderate	low	Not known	Data normalisation not possible	Data normalisation not possible	1	0.6	0.25	0.6	Data normalisation not possible	Data normalisation not possible	Data normalisation not possible	0.322222	0.666667	0.425	Data normalisation not possible	Data normalisation not possible	0.425	0.6	0.166667	0.166667	No	Regrettable	N/A	No
	155	Not known	Not known	moderate	high	moderate	moderate	Not known	Data normalisation not possible	Data normalisation not possible	0.6	0.6	0.6	0.25	Data normalisation not possible	Data normalisation not possible	Data normalisation not possible	0.322222	0.4	0.425	Data normalisation not possible	Data normalisation not possible	0.6	0.425	0.4	0.322222	No	Not Regrettable*	41	No
	156	Not known	Not known	moderate	high	moderate	low	Not known	Data normalisation not possible	Data normalisation not possible	1	0.6	0.6	0.25	Data normalisation not possible	Data normalisation not possible	Data normalisation not possible	0.322222	0.666667	0.425	Data normalisation not possible	Data normalisation not possible	0.6	0.425	0.4	0.322222	No	Not Regrettable*	41	No
	167	Not known	Not known	moderate	moderate	high	moderate	Not known	Data normalisation not possible	Data normalisation not possible	0.6	0.25	0.6	0.6	Data normalisation not possible	Data normalisation not possible	Data normalisation not possible	0.322222	0.4	0.6	Data normalisation not possible	Data normalisation not possible	0.425	0.425	0.4	0.322222	No	Not Regrettable*	41	No
	168	Not known	Not known	moderate	moderate	high	low	Not known	Data normalisation not possible	Data normalisation not possible	1	0.25	0.6	0.6	Data normalisation not possible	Data normalisation not possible	Data normalisation not possible	0.322222	0.666667	0.6	Data normalisation not possible	Data normalisation not possible	0.425	0.425	0.4	0.322222	No	Not Regrettable*	41	No
	43	Not known	Not known	very high	moderate	moderate	moderate	Not known	Data normalisation not possible	Data normalisation not possible	0.6	0.6	0.1	0.6	Data normalisation not possible	Data normalisation not possible	Data normalisation not possible	0.288889	0.4	0.35	Data normalisation not possible	Data normalisation not possible	0.35	0.6	0.0666667	0.0666667	No	Regrettable	N/A	No
	44	Not known	Not known	very high	moderate	moderate	low	Not known	Data normalisation not possible	Data normalisation not possible	1	0.6	0.1	0.6	Data normalisation not possible	Data normalisation not possible	Data normalisation not possible	0.288889	0.666667	0.35	Data normalisation not possible	Data normalisation not possible	0.35	0.6	0.0666667	0.0666667	No	Regrettable	N/A	No
	139	Not known	Not known	moderate	very high	moderate	moderate	Not known	Data normalisation not possible	Data normalisation not possible	0.6	0.6	0.6	0.1	Data normalisation not possible	Data normalisation not possible	Data normalisation not possible	0.288889	0.4	0.35	Data normalisation not possible	Data normalisation not possible	0.6	0.35	0.4	0.288889	No	Not Regrettable*	45	No
	140	Not known	Not known	moderate	very high	moderate	low	Not known	Data normalisation not possible	Data normalisation not possible	1	0.6	0.6	0.1	Data normalisation not possible	Data normalisation not possible	Data normalisation not possible	0.288889	0.666667	0.35	Data normalisation not possible	Data normalisation not possible	0.6	0.35	0.4	0.288889	No	Not Regrettable*	45	No
	163	Not known	Not known	moderate	moderate	very high	moderate	Not known	Data normalisation not possible	Data normalisation not possible	0.6	0.1	0.6	0.6	Data normalisation not possible	Data normalisation not possible	Data normalisation not possible	0.288889	0.4	0.6	Data normalisation not possible	Data normalisation not possible	0.35	0.35	0.4	0.288889	No	Not Regrettable*	45	No
	164	Not known	Not known	moderate	moderate	very high	low	Not known	Data normalisation not possible	Data normalisation not possible	1	0.1	0.6	0.6	Data normalisation not possible	Data normalisation not possible	Data normalisation not possible	0.288889	0.666667	0.6	Data normalisation not possible	Data normalisation not possible	0.35	0.35	0.4	0.288889	No	Not Regrettable*	45	No
	95	Not known	Not known	high	high	low	moderate	Not known	Data normalisation not possible	Data normalisation not possible	0.6	1	0.25	0.25	Data normalisation not possible	Data normalisation not possible	Data normalisation not possible	0.333333	0.4	0.25	Data normalisation not possible	Data normalisation not possible	0.625	0.625	0.166667	0.166667	No	Regrettable	N/A	No
	96	Not known	Not known	high	high	low	low	Not known	Data normalisation not possible	Data normalisation not possible	1	1	0.25	0.25	Data normalisation not possible	Data normalisation not possible	Data normalisation not possible	0.333333	0.666667	0.25	Data normalisation not possible	Data normalisation not possible	0.625	0.625	0.166667	0.166667	No	Regrettable	N/A	No
	119	Not known	Not known	high	low	high	moderate	Not known	Data normalisation not possible	Data normalisation not possible	0.6	0.25	0.25	1	Data normalisation not possible	Data normalisation not possible	Data normalisation not possible	0.333333	0.4	0.625	Data normalisation not possible	Data normalisation not possible	0.25	0.625	0.166667	0.166667	No	Regrettable	N/A	No
	120	Not known	Not known	high	low	high	low	Not known	Data normalisation not possible	Data normalisation not possible	1	0.25	0.25	1	Data normalisation not possible	Data normalisation not possible	Data normalisation not possible	0.333333	0.666667	0.625	Data normalisation not possible	Data normalisation not possible	0.25	0.625	0.166667	0.166667	No	Regrettable	N/A	No
	215	Not known	Not known	low	high	high	moderate	Not known	Data normalisation not possible	Data normalisation not possible	0.6	0.25	1	0.25	Data normalisation not possible	Data normalisation not possible	Data normalisation not possible	0.333333	0.4	0.625	Data normalisation not possible	Data normalisation not possible	0.625	0.25	0.666667	0.25	No	Not Regrettable*	49	No
	216	Not known	Not known	low	high	high	low	Not known	Data normalisation not possible	Data normalisation not possible	1	0.25	1	0.25	Data normalisation not possible	Data normalisation not possible	Data normalisation not possible	0.333333	0.666667	0.625	Data normalisation not possible	Data normalisation not possible	0.625	0.25	0.666667	0.25	No	Not Regrettable*	49	No
	91	Not known	Not known	high	high	moderate	moderate	Not known	Data normalisation not possible	Data normalisation not possible	0.6	0.6	0.25	0.25	Data normalisation not possible	Data normalisation not possible	Data normalisation not possible	0.244444	0.4	0.25	Data normalisation not possible	Data normalisation not possible	0.425	0.425	0.166667	0.166667	No	Regrettable	N/A	No
	92	Not known	Not known	high	high	moderate	low	Not known	Data normalisation not possible	Data normalisation not possible	1	0.6	0.25	0.25	Data normalisation not possible	Data normalisation not possible	Data normalisation not possible	0.244444	0.666667	0.25	Data normalisation not possible	Data normalisation not possible	0.425	0.425	0.166667	0.166667	No	Regrettable	N/A	No
	103	Not known	Not known	high	moderate	high	moderate	Not known	Data normalisation not possible	Data normalisation not possible	0.6	0.25	0.25	0.6	Data normalisation not possible	Data normalisation not possible	Data normalisation not possible	0.244444	0.4	0.425	Data normalisation not possible	Data normalisation not possible	0.25	0.425	0.166667	0.166667	No	Regrettable	N/A	No
	104	Not known	Not known	high	moderate	high	low	Not known	Data normalisation not possible	Data normalisation not possible	1	0.25	0.25	0.6	Data normalisation not possible	Data normalisation not possible	Data normalisation not possible	0.244444	0.666667	0.425	Data normalisation not possible	Data normalisation not possible	0.25	0.425	0.166667	0.166667	No	Regrettable	N/A	No
	151	Not known	Not known	moderate	high	high	moderate	Not known	Data normalisation not possible	Data normalisation not possible	0.6	0.25	0.6	0.25	Data normalisation not possible	Data normalisation not possible	Data normalisation not possible	0.244444	0.4	0.425	Data normalisation not possible	Data normalisation not possible	0.425	0.25	0.4	0.244444	No	Not Regrettable*	51	No
	152	Not known	Not known	moderate	high	high	low	Not known	Data normalisation not possible	Data normalisation not possible	1	0.25	0.6	0.25	Data normalisation not possible	Data normalisation not possible	Data normalisation not possible	0.244444	0.666667	0.425	Data normalisation not possible	Data normalisation not possible	0.425	0.25	0.4	0.244444	No	Not Regrettable*	51	No
	27	Not known	Not known	very high	high	moderate	moderate	Not known	Data normalisation not possible	Data normalisation not possible	0.6	0.6	0.1	0.25	Data normalisation not possible	Data normalisation not possible	Data normalisation not possible	0.211111	0.4	0.175	Data normalisation not possible	Data normalisation not possible	0.35	0.425	0.0666667	0.0666667	No	Regrettable	N/A	No
	28	Not known	Not known	very high	high	moderate	low	Not known	Data normalisation not possible	Data normalisation not possible	1	0.6	0.1	0.25	Data normalisation not possible	Data normalisation not possible	Data normalisation not possible	0.211111	0.666667	0.175	Data normalisation not possible	Data normalisation not possible	0.35	0.425	0.0666667	0.0666667	No	Regrettable	N/A	No
	31	Not known	Not known	very high	high	low	moderate	Not known	Data normalisation not possible	Data normalisation not possible	0.6	1	0.1	0.25	Data normalisation not possible	Data normalisation not possible	Data normalisation not possible	0.3	0.4	0.175	Data normalisation not possible	Data normalisation not possible	0.55	0.625	0.0666667	0.0666667	No	Regrettable	N/A	No
	32	Not known	Not known	very high	high	low	low	Not known	Data normalisation not possible	Data normalisation not possible	1	1	0.1	0.25	Data normalisation not possible	Data normalisation not possible	Data normalisation not possible	0.3	0.666667	0.175	Data normalisation not possible	Data normalisation not possible	0.55	0.625	0.0666667	0.0666667	No	Regrettable	N/A	No
	39	Not known	Not known	very high	moderate	high	moderate	Not known	Data normalisation not possible	Data normalisation not possible	0.6	0.25	0.1	0.6	Data normalisation not possible	Data normalisation not possible	Data normalisation not possible	0.211111	0.4	0.35	Data normalisation not possible	Data normalisation not possible	0.175	0.425	0.0666667	0.0666667	No	Regrettable	N/A	No
	40	Not known	Not known	very high	moderate	high	low	Not known	Data normalisation not possible	Data normalisation not possible	1	0.25	0.1	0.6	Data normalisation not possible	Data normalisation not possible	Data normalisation not possible	0.211111	0.666667	0.35	Data normalisation not possible	Data normalisation not possible	0.175	0.425	0.0666667	0.0666667	No	Regrettable	N/A	No
	55	Not known	Not known	very high	low	high	moderate	Not known	Data normalisation not possible	Data normalisation not possible	0.6	0.25	0.1	1	Data normalisation not possible	Data normalisation not possible	Data normalisation not possible	0.3	0.4	0.55	Data normalisation not possible	Data normalisation not possible	0.175	0.625	0.0666667	0.0666667	No	Regrettable	N/A	No
	56	Not known	Not known	very high	low	high	low	Not known	Data normalisation not possible	Data normalisation not possible	1	0.25	0.1	1	Data normalisation not possible	Data normalisation not possible	Data normalisation not possible	0.3	0.666667	0.55	Data normalisation not possible	Data normalisation not possible	0.175	0.625	0.0666667	0.0666667	No	Regrettable	N/A	No
	75	Not known	Not known	high	very high	moderate	moderate	Not known	Data normalisation not possible	Data normalisation not possible	0.6	0.6	0.25	0.1	Data normalisation not possible	Data normalisation not possible	Data normalisation not possible	0.211111	0.4	0.175	Data normalisation not possible	Data normalisation not possible	0.425	0.35	0.166667	0.166667	No	Regrettable	N/A	No
	76	Not known	Not known	high	very high	moderate	low	Not known	Data normalisation not possible	Data normalisation not possible	1	0.6	0.25	0.1	Data normalisation not possible	Data normalisation not possible	Data normalisation not possible	0.211111	0.666667	0.175	Data normalisation not possible	Data normalisation not possible	0.425	0.35	0.166667	0.166667	No	Regrettable	N/A	No
	79	Not known	Not known	high	very high	low	moderate	Not known	Data normalisation not possible	Data normalisation not possible	0.6	1	0.25	0.1	Data normalisation not possible	Data normalisation not possible	Data normalisation not possible	0.3	0.4	0.175	Data normalisation not possible	Data normalisation not possible	0.625	0.55	0.166667	0.166667	No	Regrettable	N/A	No
	80	Not known	Not known	high	very high	low	low	Not known	Data normalisation not possible	Data normalisation not possible	1	1	0.25	0.1	Data normalisation not possible	Data normalisation not possible	Data normalisation not possible	0.3	0.666667	0.175	Data normalisation not possible	Data normalisation not possible	0.625	0.55	0.166667	0.166667	No	Regrettable	N/A	No
	99	Not known	Not known	high	moderate	very high	moderate	Not known	Data normalisation not possible	Data normalisation not possible	0.6	0.1	0.25	0.6	Data normalisation not possible	Data normalisation not possible	Data normalisation not possible	0.211111	0.4	0.425	Data normalisation not possible	Data normalisation not possible	0.175	0.35	0.166667	0.166667	No	Regrettable	N/A	No
	100	Not known	Not known	high	moderate	very high	low	Not known	Data normalisation not possible	Data normalisation not possible	1	0.1	0.25	0.6	Data normalisation not possible	Data normalisation not possible	Data normalisation not possible	0.211111	0.666667	0.425	Data normalisation not possible	Data normalisation not possible	0.175	0.35	0.166667	0.166667	No	Regrettable	N/A	No
	115	Not known	Not known	high	low	very high	moderate	Not known	Data normalisation not possible	Data normalisation not possible	0.6	0.1	0.25	1	Data normalisation not possible	Data normalisation not possible	Data normalisation not possible	0.3	0.4	0.625	Data normalisation not possible	Data normalisation not possible	0.175	0.55	0.166667	0.166667	No	Regrettable	N/A	No
	116	Not known	Not known	high	low	very high	low	Not known	Data normalisation not possible	Data normalisation not possible	1	0.1	0.25	1	Data normalisation not possible	Data normalisation not possible	Data normalisation not possible	0.3	0.666667	0.625	Data normalisation not possible	Data normalisation not possible	0.175	0.55	0.166667	0.166667	No	Regrettable	N/A	No
	135	Not known	Not known	moderate	very high	high	moderate	Not known	Data normalisation not possible	Data normalisation not possible	0.6	0.25	0.6	0.1	Data normalisation not possible	Data normalisation not possible	Data normalisation not possible	0.211111	0.4	0.35	Data normalisation not possible	Data normalisation not possible	0.425	0.175	0.4	0.175	No	Not Regrettable*	53	No
	136	Not known	Not known	moderate	very high	high	low	Not known	Data normalisation not possible	Data normalisation not possible	1	0.25	0.6	0.1	Data normalisation not possible	Data normalisation not possible	Data normalisation not possible	0.211111	0.666667	0.35	Data normalisation not possible	Data normalisation not possible	0.425	0.175	0.4	0.175	No	Not Regrettable*	53	No
	147	Not known	Not known	moderate	high	very high	moderate	Not known	Data normalisation not possible	Data normalisation not possible	0.6	0.1	0.6	0.25	Data normalisation not possible	Data normalisation not possible	Data normalisation not possible	0.211111	0.4	0.425	Data normalisation not possible	Data normalisation not possible	0.35	0.175	0.4	0.175	No	Not Regrettable*	53	No
	148	Not known	Not known	moderate	high	very high	low	Not known	Data normalisation not possible	Data normalisation not possible	1	0.1	0.6	0.25	Data normalisation not possible	Data normalisation not possible	Data normalisation not possible	0.211111	0.666667	0.425	Data normalisation not possible	Data normalisation not possible	0.35	0.175	0.4	0.175	No	Not Regrettable*	53	No
	199	Not known	Not known	low	very high	high	moderate	Not known	Data normalisation not possible	Data normalisation not possible	0.6	0.25	1	0.1	Data normalisation not possible	Data normalisation not possible	Data normalisation not possible	0.3	0.4	0.55	Data normalisation not possible	Data normalisation not possible	0.625	0.175	0.666667	0.175	No	Not Regrettable*	53	No
	200	Not known	Not known	low	very high	high	low	Not known	Data normalisation not possible	Data normalisation not possible	1	0.25	1	0.1	Data normalisation not possible	Data normalisation not possible	Data normalisation not possible	0.3	0.666667	0.55	Data normalisation not possible	Data normalisation not possible	0.625	0.175	0.666667	0.175	No	Not Regrettable*	53	No
	211	Not known	Not known	low	high	very high	moderate	Not known	Data normalisation not possible	Data normalisation not possible	0.6	0.1	1	0.25	Data normalisation not possible	Data normalisation not possible	Data normalisation not possible	0.3	0.4	0.625	Data normalisation not possible	Data normalisation not possible	0.55	0.175	0.666667	0.175	No	Not Regrettable*	53	No
	212	Not known	Not known	low	high	very high	low	Not known	Data normalisation not possible	Data normalisation not possible	1	0.1	1	0.25	Data normalisation not possible	Data normalisation not possible	Data normalisation not possible	0.3	0.666667	0.625	Data normalisation not possible	Data normalisation not possible	0.55	0.175	0.666667	0.175	No	Not Regrettable*	53	No
	1	Not known	Not known	very high	very high	very high	very high	Not known	Data normalisation not possible	Data normalisation not possible	0.1	0.1	0.1	0.1	Data normalisation not possible	Data normalisation not possible	Data normalisation not possible	0.0666667	0.0666667	0.1	Data normalisation not possible	Data normalisation not possible	0.1	0.1	0.0666667	0.0666667	No	Regrettable	N/A	Yes
	2	Not known	Not known	very high	very high	very high	high	Not known	Data normalisation not possible	Data normalisation not possible	0.25	0.1	0.1	0.1	Data normalisation not possible	Data normalisation not possible	Data normalisation not possible	0.0666667	0.166667	0.1	Data normalisation not possible	Data normalisation not possible	0.1	0.1	0.0666667	0.0666667	No	Regrettable	N/A	Yes
	3	Not known	Not known	very high	very high	very high	moderate	Not known	Data normalisation not possible	Data normalisation not possible	0.6	0.1	0.1	0.1	Data normalisation not possible	Data normalisation not possible	Data normalisation not possible	0.0666667	0.4	0.1	Data normalisation not possible	Data normalisation not possible	0.1	0.1	0.0666667	0.0666667	No	Regrettable	N/A	Yes
	4	Not known	Not known	very high	very high	very high	low	Not known	Data normalisation not possible	Data normalisation not possible	1	0.1	0.1	0.1	Data normalisation not possible	Data normalisation not possible	Data normalisation not possible	0.0666667	0.666667	0.1	Data normalisation not possible	Data normalisation not possible	0.1	0.1	0.0666667	0.0666667	No	Regrettable	N/A	Yes
	5	Not known	Not known	very high	very high	high	very high	Not known	Data normalisation not possible	Data normalisation not possible	0.1	0.25	0.1	0.1	Data normalisation not possible	Data normalisation not possible	Data normalisation not possible	0.1	0.0666667	0.1	Data normalisation not possible	Data normalisation not possible	0.175	0.175	0.0666667	0.0666667	No	Regrettable	N/A	Yes
	6	Not known	Not known	very high	very high	high	high	Not known	Data normalisation not possible	Data normalisation not possible	0.25	0.25	0.1	0.1	Data normalisation not possible	Data normalisation not possible	Data normalisation not possible	0.1	0.166667	0.1	Data normalisation not possible	Data normalisation not possible	0.175	0.175	0.0666667	0.0666667	No	Regrettable	N/A	Yes
	7	Not known	Not known	very high	very high	high	moderate	Not known	Data normalisation not possible	Data normalisation not possible	0.6	0.25	0.1	0.1	Data normalisation not possible	Data normalisation not possible	Data normalisation not possible	0.1	0.4	0.1	Data normalisation not possible	Data normalisation not possible	0.175	0.175	0.0666667	0.0666667	No	Regrettable	N/A	Yes
	8	Not known	Not known	very high	very high	high	low	Not known	Data normalisation not possible	Data normalisation not possible	1	0.25	0.1	0.1	Data normalisation not possible	Data normalisation not possible	Data normalisation not possible	0.1	0.666667	0.1	Data normalisation not possible	Data normalisation not possible	0.175	0.175	0.0666667	0.0666667	No	Regrettable	N/A	Yes
	9	Not known	Not known	very high	very high	moderate	very high	Not known	Data normalisation not possible	Data normalisation not possible	0.1	0.6	0.1	0.1	Data normalisation not possible	Data normalisation not possible	Data normalisation not possible	0.177778	0.0666667	0.1	Data normalisation not possible	Data normalisation not possible	0.35	0.35	0.0666667	0.0666667	No	Regrettable	N/A	Yes
	10	Not known	Not known	very high	very high	moderate	high	Not known	Data normalisation not possible	Data normalisation not possible	0.25	0.6	0.1	0.1	Data normalisation not possible	Data normalisation not possible	Data normalisation not possible	0.177778	0.166667	0.1	Data normalisation not possible	Data normalisation not possible	0.35	0.35	0.0666667	0.0666667	No	Regrettable	N/A	Yes
	11	Not known	Not known	very high	very high	moderate	moderate	Not known	Data normalisation not possible	Data normalisation not possible	0.6	0.6	0.1	0.1	Data normalisation not possible	Data normalisation not possible	Data normalisation not possible	0.177778	0.4	0.1	Data normalisation not possible	Data normalisation not possible	0.35	0.35	0.0666667	0.0666667	No	Regrettable	N/A	Yes
	12	Not known	Not known	very high	very high	moderate	low	Not known	Data normalisation not possible	Data normalisation not possible	1	0.6	0.1	0.1	Data normalisation not possible	Data normalisation not possible	Data normalisation not possible	0.177778	0.666667	0.1	Data normalisation not possible	Data normalisation not possible	0.35	0.35	0.0666667	0.0666667	No	Regrettable	N/A	Yes
	13	Not known	Not known	very high	very high	low	very high	Not known	Data normalisation not possible	Data normalisation not possible	0.1	1	0.1	0.1	Data normalisation not possible	Data normalisation not possible	Data normalisation not possible	0.266667	0.0666667	0.1	Data normalisation not possible	Data normalisation not possible	0.55	0.55	0.0666667	0.0666667	No	Regrettable	N/A	Yes
	14	Not known	Not known	very high	very high	low	high	Not known	Data normalisation not possible	Data normalisation not possible	0.25	1	0.1	0.1	Data normalisation not possible	Data normalisation not possible	Data normalisation not possible	0.266667	0.166667	0.1	Data normalisation not possible	Data normalisation not possible	0.55	0.55	0.0666667	0.0666667	No	Regrettable	N/A	Yes
	15	Not known	Not known	very high	very high	low	moderate	Not known	Data normalisation not possible	Data normalisation not possible	0.6	1	0.1	0.1	Data normalisation not possible	Data normalisation not possible	Data normalisation not possible	0.266667	0.4	0.1	Data normalisation not possible	Data normalisation not possible	0.55	0.55	0.0666667	0.0666667	No	Regrettable	N/A	Yes
	16	Not known	Not known	very high	very high	low	low	Not known	Data normalisation not possible	Data normalisation not possible	1	1	0.1	0.1	Data normalisation not possible	Data normalisation not possible	Data normalisation not possible	0.266667	0.666667	0.1	Data normalisation not possible	Data normalisation not possible	0.55	0.55	0.0666667	0.0666667	No	Regrettable	N/A	Yes
	17	Not known	Not known	very high	high	very high	very high	Not known	Data normalisation not possible	Data normalisation not possible	0.1	0.1	0.1	0.25	Data normalisation not possible	Data normalisation not possible	Data normalisation not possible	0.1	0.0666667	0.175	Data normalisation not possible	Data normalisation not possible	0.1	0.175	0.0666667	0.0666667	No	Regrettable	N/A	Yes
	18	Not known	Not known	very high	high	very high	high	Not known	Data normalisation not possible	Data normalisation not possible	0.25	0.1	0.1	0.25	Data normalisation not possible	Data normalisation not possible	Data normalisation not possible	0.1	0.166667	0.175	Data normalisation not possible	Data normalisation not possible	0.1	0.175	0.0666667	0.0666667	No	Regrettable	N/A	Yes
	19	Not known	Not known	very high	high	very high	moderate	Not known	Data normalisation not possible	Data normalisation not possible	0.6	0.1	0.1	0.25	Data normalisation not possible	Data normalisation not possible	Data normalisation not possible	0.1	0.4	0.175	Data normalisation not possible	Data normalisation not possible	0.1	0.175	0.0666667	0.0666667	No	Regrettable	N/A	Yes
	20	Not known	Not known	very high	high	very high	low	Not known	Data normalisation not possible	Data normalisation not possible	1	0.1	0.1	0.25	Data normalisation not possible	Data normalisation not possible	Data normalisation not possible	0.1	0.666667	0.175	Data normalisation not possible	Data normalisation not possible	0.1	0.175	0.0666667	0.0666667	No	Regrettable	N/A	Yes
	21	Not known	Not known	very high	high	high	very high	Not known	Data normalisation not possible	Data normalisation not possible	0.1	0.25	0.1	0.25	Data normalisation not possible	Data normalisation not possible	Data normalisation not possible	0.133333	0.0666667	0.175	Data normalisation not possible	Data normalisation not possible	0.175	0.25	0.0666667	0.0666667	No	Regrettable	N/A	Yes
	22	Not known	Not known	very high	high	high	high	Not known	Data normalisation not possible	Data normalisation not possible	0.25	0.25	0.1	0.25	Data normalisation not possible	Data normalisation not possible	Data normalisation not possible	0.133333	0.166667	0.175	Data normalisation not possible	Data normalisation not possible	0.175	0.25	0.0666667	0.0666667	No	Regrettable	N/A	Yes
	23	Not known	Not known	very high	high	high	moderate	Not known	Data normalisation not possible	Data normalisation not possible	0.6	0.25	0.1	0.25	Data normalisation not possible	Data normalisation not possible	Data normalisation not possible	0.133333	0.4	0.175	Data normalisation not possible	Data normalisation not possible	0.175	0.25	0.0666667	0.0666667	No	Regrettable	N/A	Yes
	24	Not known	Not known	very high	high	high	low	Not known	Data normalisation not possible	Data normalisation not possible	1	0.25	0.1	0.25	Data normalisation not possible	Data normalisation not possible	Data normalisation not possible	0.133333	0.666667	0.175	Data normalisation not possible	Data normalisation not possible	0.175	0.25	0.0666667	0.0666667	No	Regrettable	N/A	Yes
	25	Not known	Not known	very high	high	moderate	very high	Not known	Data normalisation not possible	Data normalisation not possible	0.1	0.6	0.1	0.25	Data normalisation not possible	Data normalisation not possible	Data normalisation not possible	0.211111	0.0666667	0.175	Data normalisation not possible	Data normalisation not possible	0.35	0.425	0.0666667	0.0666667	No	Regrettable	N/A	Yes
	26	Not known	Not known	very high	high	moderate	high	Not known	Data normalisation not possible	Data normalisation not possible	0.25	0.6	0.1	0.25	Data normalisation not possible	Data normalisation not possible	Data normalisation not possible	0.211111	0.166667	0.175	Data normalisation not possible	Data normalisation not possible	0.35	0.425	0.0666667	0.0666667	No	Regrettable	N/A	Yes
	29	Not known	Not known	very high	high	low	very high	Not known	Data normalisation not possible	Data normalisation not possible	0.1	1	0.1	0.25	Data normalisation not possible	Data normalisation not possible	Data normalisation not possible	0.3	0.0666667	0.175	Data normalisation not possible	Data normalisation not possible	0.55	0.625	0.0666667	0.0666667	No	Regrettable	N/A	Yes
	30	Not known	Not known	very high	high	low	high	Not known	Data normalisation not possible	Data normalisation not possible	0.25	1	0.1	0.25	Data normalisation not possible	Data normalisation not possible	Data normalisation not possible	0.3	0.166667	0.175	Data normalisation not possible	Data normalisation not possible	0.55	0.625	0.0666667	0.0666667	No	Regrettable	N/A	Yes
	33	Not known	Not known	very high	moderate	very high	very high	Not known	Data normalisation not possible	Data normalisation not possible	0.1	0.1	0.1	0.6	Data normalisation not possible	Data normalisation not possible	Data normalisation not possible	0.177778	0.0666667	0.35	Data normalisation not possible	Data normalisation not possible	0.1	0.35	0.0666667	0.0666667	No	Regrettable	N/A	Yes
	34	Not known	Not known	very high	moderate	very high	high	Not known	Data normalisation not possible	Data normalisation not possible	0.25	0.1	0.1	0.6	Data normalisation not possible	Data normalisation not possible	Data normalisation not possible	0.177778	0.166667	0.35	Data normalisation not possible	Data normalisation not possible	0.1	0.35	0.0666667	0.0666667	No	Regrettable	N/A	Yes
	35	Not known	Not known	very high	moderate	very high	moderate	Not known	Data normalisation not possible	Data normalisation not possible	0.6	0.1	0.1	0.6	Data normalisation not possible	Data normalisation not possible	Data normalisation not possible	0.177778	0.4	0.35	Data normalisation not possible	Data normalisation not possible	0.1	0.35	0.0666667	0.0666667	No	Regrettable	N/A	No
	36	Not known	Not known	very high	moderate	very high	low	Not known	Data normalisation not possible	Data normalisation not possible	1	0.1	0.1	0.6	Data normalisation not possible	Data normalisation not possible	Data normalisation not possible	0.177778	0.666667	0.35	Data normalisation not possible	Data normalisation not possible	0.1	0.35	0.0666667	0.0666667	No	Regrettable	N/A	No
	37	Not known	Not known	very high	moderate	high	very high	Not known	Data normalisation not possible	Data normalisation not possible	0.1	0.25	0.1	0.6	Data normalisation not possible	Data normalisation not possible	Data normalisation not possible	0.211111	0.0666667	0.35	Data normalisation not possible	Data normalisation not possible	0.175	0.425	0.0666667	0.0666667	No	Regrettable	N/A	Yes
	38	Not known	Not known	very high	moderate	high	high	Not known	Data normalisation not possible	Data normalisation not possible	0.25	0.25	0.1	0.6	Data normalisation not possible	Data normalisation not possible	Data normalisation not possible	0.211111	0.166667	0.35	Data normalisation not possible	Data normalisation not possible	0.175	0.425	0.0666667	0.0666667	No	Regrettable	N/A	Yes
	41	Not known	Not known	very high	moderate	moderate	very high	Not known	Data normalisation not possible	Data normalisation not possible	0.1	0.6	0.1	0.6	Data normalisation not possible	Data normalisation not possible	Data normalisation not possible	0.288889	0.0666667	0.35	Data normalisation not possible	Data normalisation not possible	0.35	0.6	0.0666667	0.0666667	No	Regrettable	N/A	Yes
	42	Not known	Not known	very high	moderate	moderate	high	Not known	Data normalisation not possible	Data normalisation not possible	0.25	0.6	0.1	0.6	Data normalisation not possible	Data normalisation not possible	Data normalisation not possible	0.288889	0.166667	0.35	Data normalisation not possible	Data normalisation not possible	0.35	0.6	0.0666667	0.0666667	No	Regrettable	N/A	Yes
	45	Not known	Not known	very high	moderate	low	very high	Not known	Data normalisation not possible	Data normalisation not possible	0.1	1	0.1	0.6	Data normalisation not possible	Data normalisation not possible	Data normalisation not possible	0.377778	0.0666667	0.35	Data normalisation not possible	Data normalisation not possible	0.55	0.8	0.0666667	0.0666667	No	Regrettable	N/A	Yes
	46	Not known	Not known	very high	moderate	low	high	Not known	Data normalisation not possible	Data normalisation not possible	0.25	1	0.1	0.6	Data normalisation not possible	Data normalisation not possible	Data normalisation not possible	0.377778	0.166667	0.35	Data normalisation not possible	Data normalisation not possible	0.55	0.8	0.0666667	0.0666667	No	Regrettable	N/A	Yes
	49	Not known	Not known	very high	low	very high	very high	Not known	Data normalisation not possible	Data normalisation not possible	0.1	0.1	0.1	1	Data normalisation not possible	Data normalisation not possible	Data normalisation not possible	0.266667	0.0666667	0.55	Data normalisation not possible	Data normalisation not possible	0.1	0.55	0.0666667	0.0666667	No	Regrettable	N/A	Yes
	50	Not known	Not known	very high	low	very high	high	Not known	Data normalisation not possible	Data normalisation not possible	0.25	0.1	0.1	1	Data normalisation not possible	Data normalisation not possible	Data normalisation not possible	0.266667	0.166667	0.55	Data normalisation not possible	Data normalisation not possible	0.1	0.55	0.0666667	0.0666667	No	Regrettable	N/A	Yes
	51	Not known	Not known	very high	low	very high	moderate	Not known	Data normalisation not possible	Data normalisation not possible	0.6	0.1	0.1	1	Data normalisation not possible	Data normalisation not possible	Data normalisation not possible	0.266667	0.4	0.55	Data normalisation not possible	Data normalisation not possible	0.1	0.55	0.0666667	0.0666667	No	Regrettable	N/A	No
	52	Not known	Not known	very high	low	very high	low	Not known	Data normalisation not possible	Data normalisation not possible	1	0.1	0.1	1	Data normalisation not possible	Data normalisation not possible	Data normalisation not possible	0.266667	0.666667	0.55	Data normalisation not possible	Data normalisation not possible	0.1	0.55	0.0666667	0.0666667	No	Regrettable	N/A	No
	53	Not known	Not known	very high	low	high	very high	Not known	Data normalisation not possible	Data normalisation not possible	0.1	0.25	0.1	1	Data normalisation not possible	Data normalisation not possible	Data normalisation not possible	0.3	0.0666667	0.55	Data normalisation not possible	Data normalisation not possible	0.175	0.625	0.0666667	0.0666667	No	Regrettable	N/A	Yes
	54	Not known	Not known	very high	low	high	high	Not known	Data normalisation not possible	Data normalisation not possible	0.25	0.25	0.1	1	Data normalisation not possible	Data normalisation not possible	Data normalisation not possible	0.3	0.166667	0.55	Data normalisation not possible	Data normalisation not possible	0.175	0.625	0.0666667	0.0666667	No	Regrettable	N/A	Yes
	57	Not known	Not known	very high	low	moderate	very high	Not known	Data normalisation not possible	Data normalisation not possible	0.1	0.6	0.1	1	Data normalisation not possible	Data normalisation not possible	Data normalisation not possible	0.377778	0.0666667	0.55	Data normalisation not possible	Data normalisation not possible	0.35	0.8	0.0666667	0.0666667	No	Regrettable	N/A	Yes
	58	Not known	Not known	very high	low	moderate	high	Not known	Data normalisation not possible	Data normalisation not possible	0.25	0.6	0.1	1	Data normalisation not possible	Data normalisation not possible	Data normalisation not possible	0.377778	0.166667	0.55	Data normalisation not possible	Data normalisation not possible	0.35	0.8	0.0666667	0.0666667	No	Regrettable	N/A	Yes
	61	Not known	Not known	very high	low	low	very high	Not known	Data normalisation not possible	Data normalisation not possible	0.1	1	0.1	1	Data normalisation not possible	Data normalisation not possible	Data normalisation not possible	0.466667	0.0666667	0.55	Data normalisation not possible	Data normalisation not possible	0.55	1	0.0666667	0.0666667	No	Regrettable	N/A	Yes
	62	Not known	Not known	very high	low	low	high	Not known	Data normalisation not possible	Data normalisation not possible	0.25	1	0.1	1	Data normalisation not possible	Data normalisation not possible	Data normalisation not possible	0.466667	0.166667	0.55	Data normalisation not possible	Data normalisation not possible	0.55	1	0.0666667	0.0666667	No	Regrettable	N/A	Yes
	65	Not known	Not known	high	very high	very high	very high	Not known	Data normalisation not possible	Data normalisation not possible	0.1	0.1	0.25	0.1	Data normalisation not possible	Data normalisation not possible	Data normalisation not possible	0.1	0.0666667	0.175	Data normalisation not possible	Data normalisation not possible	0.175	0.1	0.166667	0.0666667	No	Regrettable	N/A	Yes
	66	Not known	Not known	high	very high	very high	high	Not known	Data normalisation not possible	Data normalisation not possible	0.25	0.1	0.25	0.1	Data normalisation not possible	Data normalisation not possible	Data normalisation not possible	0.1	0.166667	0.175	Data normalisation not possible	Data normalisation not possible	0.175	0.1	0.166667	0.1	No	Regrettable	N/A	Yes
	67	Not known	Not known	high	very high	very high	moderate	Not known	Data normalisation not possible	Data normalisation not possible	0.6	0.1	0.25	0.1	Data normalisation not possible	Data normalisation not possible	Data normalisation not possible	0.1	0.4	0.175	Data normalisation not possible	Data normalisation not possible	0.175	0.1	0.166667	0.1	No	Regrettable	N/A	Yes
	68	Not known	Not known	high	very high	very high	low	Not known	Data normalisation not possible	Data normalisation not possible	1	0.1	0.25	0.1	Data normalisation not possible	Data normalisation not possible	Data normalisation not possible	0.1	0.666667	0.175	Data normalisation not possible	Data normalisation not possible	0.175	0.1	0.166667	0.1	No	Regrettable	N/A	Yes
	69	Not known	Not known	high	very high	high	very high	Not known	Data normalisation not possible	Data normalisation not possible	0.1	0.25	0.25	0.1	Data normalisation not possible	Data normalisation not possible	Data normalisation not possible	0.133333	0.0666667	0.175	Data normalisation not possible	Data normalisation not possible	0.25	0.175	0.166667	0.0666667	No	Regrettable	N/A	Yes
	70	Not known	Not known	high	very high	high	high	Not known	Data normalisation not possible	Data normalisation not possible	0.25	0.25	0.25	0.1	Data normalisation not possible	Data normalisation not possible	Data normalisation not possible	0.133333	0.166667	0.175	Data normalisation not possible	Data normalisation not possible	0.25	0.175	0.166667	0.133333	No	Regrettable	N/A	Yes
	71	Not known	Not known	high	very high	high	moderate	Not known	Data normalisation not possible	Data normalisation not possible	0.6	0.25	0.25	0.1	Data normalisation not possible	Data normalisation not possible	Data normalisation not possible	0.133333	0.4	0.175	Data normalisation not possible	Data normalisation not possible	0.25	0.175	0.166667	0.133333	No	Regrettable	N/A	Yes
	72	Not known	Not known	high	very high	high	low	Not known	Data normalisation not possible	Data normalisation not possible	1	0.25	0.25	0.1	Data normalisation not possible	Data normalisation not possible	Data normalisation not possible	0.133333	0.666667	0.175	Data normalisation not possible	Data normalisation not possible	0.25	0.175	0.166667	0.133333	No	Regrettable	N/A	Yes
	73	Not known	Not known	high	very high	moderate	very high	Not known	Data normalisation not possible	Data normalisation not possible	0.1	0.6	0.25	0.1	Data normalisation not possible	Data normalisation not possible	Data normalisation not possible	0.211111	0.0666667	0.175	Data normalisation not possible	Data normalisation not possible	0.425	0.35	0.166667	0.0666667	No	Regrettable	N/A	Yes
	74	Not known	Not known	high	very high	moderate	high	Not known	Data normalisation not possible	Data normalisation not possible	0.25	0.6	0.25	0.1	Data normalisation not possible	Data normalisation not possible	Data normalisation not possible	0.211111	0.166667	0.175	Data normalisation not possible	Data normalisation not possible	0.425	0.35	0.166667	0.166667	No	Regrettable	N/A	Yes
	77	Not known	Not known	high	very high	low	very high	Not known	Data normalisation not possible	Data normalisation not possible	0.1	1	0.25	0.1	Data normalisation not possible	Data normalisation not possible	Data normalisation not possible	0.3	0.0666667	0.175	Data normalisation not possible	Data normalisation not possible	0.625	0.55	0.166667	0.0666667	No	Regrettable	N/A	Yes
	78	Not known	Not known	high	very high	low	high	Not known	Data normalisation not possible	Data normalisation not possible	0.25	1	0.25	0.1	Data normalisation not possible	Data normalisation not possible	Data normalisation not possible	0.3	0.166667	0.175	Data normalisation not possible	Data normalisation not possible	0.625	0.55	0.166667	0.166667	No	Regrettable	N/A	Yes
	81	Not known	Not known	high	high	very high	very high	Not known	Data normalisation not possible	Data normalisation not possible	0.1	0.1	0.25	0.25	Data normalisation not possible	Data normalisation not possible	Data normalisation not possible	0.133333	0.0666667	0.25	Data normalisation not possible	Data normalisation not possible	0.175	0.175	0.166667	0.0666667	No	Regrettable	N/A	Yes
	82	Not known	Not known	high	high	very high	high	Not known	Data normalisation not possible	Data normalisation not possible	0.25	0.1	0.25	0.25	Data normalisation not possible	Data normalisation not possible	Data normalisation not possible	0.133333	0.166667	0.25	Data normalisation not possible	Data normalisation not possible	0.175	0.175	0.166667	0.133333	No	Regrettable	N/A	Yes
	83	Not known	Not known	high	high	very high	moderate	Not known	Data normalisation not possible	Data normalisation not possible	0.6	0.1	0.25	0.25	Data normalisation not possible	Data normalisation not possible	Data normalisation not possible	0.133333	0.4	0.25	Data normalisation not possible	Data normalisation not possible	0.175	0.175	0.166667	0.133333	No	Regrettable	N/A	Yes
	84	Not known	Not known	high	high	very high	low	Not known	Data normalisation not possible	Data normalisation not possible	1	0.1	0.25	0.25	Data normalisation not possible	Data normalisation not possible	Data normalisation not possible	0.133333	0.666667	0.25	Data normalisation not possible	Data normalisation not possible	0.175	0.175	0.166667	0.133333	No	Regrettable	N/A	Yes
	85	Not known	Not known	high	high	high	very high	Not known	Data normalisation not possible	Data normalisation not possible	0.1	0.25	0.25	0.25	Data normalisation not possible	Data normalisation not possible	Data normalisation not possible	0.166667	0.0666667	0.25	Data normalisation not possible	Data normalisation not possible	0.25	0.25	0.166667	0.0666667	No	Regrettable	N/A	Yes
	86	Not known	Not known	high	high	high	high	Not known	Data normalisation not possible	Data normalisation not possible	0.25	0.25	0.25	0.25	Data normalisation not possible	Data normalisation not possible	Data normalisation not possible	0.166667	0.166667	0.25	Data normalisation not possible	Data normalisation not possible	0.25	0.25	0.166667	0.166667	No	Regrettable	N/A	Yes
	87	Not known	Not known	high	high	high	moderate	Not known	Data normalisation not possible	Data normalisation not possible	0.6	0.25	0.25	0.25	Data normalisation not possible	Data normalisation not possible	Data normalisation not possible	0.166667	0.4	0.25	Data normalisation not possible	Data normalisation not possible	0.25	0.25	0.166667	0.166667	No	Regrettable	N/A	Yes
	88	Not known	Not known	high	high	high	low	Not known	Data normalisation not possible	Data normalisation not possible	1	0.25	0.25	0.25	Data normalisation not possible	Data normalisation not possible	Data normalisation not possible	0.166667	0.666667	0.25	Data normalisation not possible	Data normalisation not possible	0.25	0.25	0.166667	0.166667	No	Regrettable	N/A	Yes
	89	Not known	Not known	high	high	moderate	very high	Not known	Data normalisation not possible	Data normalisation not possible	0.1	0.6	0.25	0.25	Data normalisation not possible	Data normalisation not possible	Data normalisation not possible	0.244444	0.0666667	0.25	Data normalisation not possible	Data normalisation not possible	0.425	0.425	0.166667	0.0666667	No	Regrettable	N/A	Yes
	90	Not known	Not known	high	high	moderate	high	Not known	Data normalisation not possible	Data normalisation not possible	0.25	0.6	0.25	0.25	Data normalisation not possible	Data normalisation not possible	Data normalisation not possible	0.244444	0.166667	0.25	Data normalisation not possible	Data normalisation not possible	0.425	0.425	0.166667	0.166667	No	Regrettable	N/A	Yes
	93	Not known	Not known	high	high	low	very high	Not known	Data normalisation not possible	Data normalisation not possible	0.1	1	0.25	0.25	Data normalisation not possible	Data normalisation not possible	Data normalisation not possible	0.333333	0.0666667	0.25	Data normalisation not possible	Data normalisation not possible	0.625	0.625	0.166667	0.0666667	No	Regrettable	N/A	Yes
	94	Not known	Not known	high	high	low	high	Not known	Data normalisation not possible	Data normalisation not possible	0.25	1	0.25	0.25	Data normalisation not possible	Data normalisation not possible	Data normalisation not possible	0.333333	0.166667	0.25	Data normalisation not possible	Data normalisation not possible	0.625	0.625	0.166667	0.166667	No	Regrettable	N/A	Yes
	97	Not known	Not known	high	moderate	very high	very high	Not known	Data normalisation not possible	Data normalisation not possible	0.1	0.1	0.25	0.6	Data normalisation not possible	Data normalisation not possible	Data normalisation not possible	0.211111	0.0666667	0.425	Data normalisation not possible	Data normalisation not possible	0.175	0.35	0.166667	0.0666667	No	Regrettable	N/A	Yes
	98	Not known	Not known	high	moderate	very high	high	Not known	Data normalisation not possible	Data normalisation not possible	0.25	0.1	0.25	0.6	Data normalisation not possible	Data normalisation not possible	Data normalisation not possible	0.211111	0.166667	0.425	Data normalisation not possible	Data normalisation not possible	0.175	0.35	0.166667	0.166667	No	Regrettable	N/A	Yes
	101	Not known	Not known	high	moderate	high	very high	Not known	Data normalisation not possible	Data normalisation not possible	0.1	0.25	0.25	0.6	Data normalisation not possible	Data normalisation not possible	Data normalisation not possible	0.244444	0.0666667	0.425	Data normalisation not possible	Data normalisation not possible	0.25	0.425	0.166667	0.0666667	No	Regrettable	N/A	Yes
	102	Not known	Not known	high	moderate	high	high	Not known	Data normalisation not possible	Data normalisation not possible	0.25	0.25	0.25	0.6	Data normalisation not possible	Data normalisation not possible	Data normalisation not possible	0.244444	0.166667	0.425	Data normalisation not possible	Data normalisation not possible	0.25	0.425	0.166667	0.166667	No	Regrettable	N/A	Yes
	105	Not known	Not known	high	moderate	moderate	very high	Not known	Data normalisation not possible	Data normalisation not possible	0.1	0.6	0.25	0.6	Data normalisation not possible	Data normalisation not possible	Data normalisation not possible	0.322222	0.0666667	0.425	Data normalisation not possible	Data normalisation not possible	0.425	0.6	0.166667	0.0666667	No	Regrettable	N/A	Yes
	106	Not known	Not known	high	moderate	moderate	high	Not known	Data normalisation not possible	Data normalisation not possible	0.25	0.6	0.25	0.6	Data normalisation not possible	Data normalisation not possible	Data normalisation not possible	0.322222	0.166667	0.425	Data normalisation not possible	Data normalisation not possible	0.425	0.6	0.166667	0.166667	No	Regrettable	N/A	Yes
	109	Not known	Not known	high	moderate	low	very high	Not known	Data normalisation not possible	Data normalisation not possible	0.1	1	0.25	0.6	Data normalisation not possible	Data normalisation not possible	Data normalisation not possible	0.411111	0.0666667	0.425	Data normalisation not possible	Data normalisation not possible	0.625	0.8	0.166667	0.0666667	No	Regrettable	N/A	Yes
	110	Not known	Not known	high	moderate	low	high	Not known	Data normalisation not possible	Data normalisation not possible	0.25	1	0.25	0.6	Data normalisation not possible	Data normalisation not possible	Data normalisation not possible	0.411111	0.166667	0.425	Data normalisation not possible	Data normalisation not possible	0.625	0.8	0.166667	0.166667	No	Regrettable	N/A	Yes
	113	Not known	Not known	high	low	very high	very high	Not known	Data normalisation not possible	Data normalisation not possible	0.1	0.1	0.25	1	Data normalisation not possible	Data normalisation not possible	Data normalisation not possible	0.3	0.0666667	0.625	Data normalisation not possible	Data normalisation not possible	0.175	0.55	0.166667	0.0666667	No	Regrettable	N/A	Yes
	114	Not known	Not known	high	low	very high	high	Not known	Data normalisation not possible	Data normalisation not possible	0.25	0.1	0.25	1	Data normalisation not possible	Data normalisation not possible	Data normalisation not possible	0.3	0.166667	0.625	Data normalisation not possible	Data normalisation not possible	0.175	0.55	0.166667	0.166667	No	Regrettable	N/A	Yes
	117	Not known	Not known	high	low	high	very high	Not known	Data normalisation not possible	Data normalisation not possible	0.1	0.25	0.25	1	Data normalisation not possible	Data normalisation not possible	Data normalisation not possible	0.333333	0.0666667	0.625	Data normalisation not possible	Data normalisation not possible	0.25	0.625	0.166667	0.0666667	No	Regrettable	N/A	Yes
	118	Not known	Not known	high	low	high	high	Not known	Data normalisation not possible	Data normalisation not possible	0.25	0.25	0.25	1	Data normalisation not possible	Data normalisation not possible	Data normalisation not possible	0.333333	0.166667	0.625	Data normalisation not possible	Data normalisation not possible	0.25	0.625	0.166667	0.166667	No	Regrettable	N/A	Yes
	121	Not known	Not known	high	low	moderate	very high	Not known	Data normalisation not possible	Data normalisation not possible	0.1	0.6	0.25	1	Data normalisation not possible	Data normalisation not possible	Data normalisation not possible	0.411111	0.0666667	0.625	Data normalisation not possible	Data normalisation not possible	0.425	0.8	0.166667	0.0666667	No	Regrettable	N/A	Yes
	122	Not known	Not known	high	low	moderate	high	Not known	Data normalisation not possible	Data normalisation not possible	0.25	0.6	0.25	1	Data normalisation not possible	Data normalisation not possible	Data normalisation not possible	0.411111	0.166667	0.625	Data normalisation not possible	Data normalisation not possible	0.425	0.8	0.166667	0.166667	No	Regrettable	N/A	Yes
	125	Not known	Not known	high	low	low	very high	Not known	Data normalisation not possible	Data normalisation not possible	0.1	1	0.25	1	Data normalisation not possible	Data normalisation not possible	Data normalisation not possible	0.5	0.0666667	0.625	Data normalisation not possible	Data normalisation not possible	0.625	1	0.166667	0.0666667	No	Regrettable	N/A	Yes
	126	Not known	Not known	high	low	low	high	Not known	Data normalisation not possible	Data normalisation not possible	0.25	1	0.25	1	Data normalisation not possible	Data normalisation not possible	Data normalisation not possible	0.5	0.166667	0.625	Data normalisation not possible	Data normalisation not possible	0.625	1	0.166667	0.166667	No	Regrettable	N/A	Yes
	129	Not known	Not known	moderate	very high	very high	very high	Not known	Data normalisation not possible	Data normalisation not possible	0.1	0.1	0.6	0.1	Data normalisation not possible	Data normalisation not possible	Data normalisation not possible	0.177778	0.0666667	0.35	Data normalisation not possible	Data normalisation not possible	0.35	0.1	0.4	0.0666667	No	Regrettable	N/A	Yes
	130	Not known	Not known	moderate	very high	very high	high	Not known	Data normalisation not possible	Data normalisation not possible	0.25	0.1	0.6	0.1	Data normalisation not possible	Data normalisation not possible	Data normalisation not possible	0.177778	0.166667	0.35	Data normalisation not possible	Data normalisation not possible	0.35	0.1	0.4	0.1	No	Regrettable	N/A	Yes
	131	Not known	Not known	moderate	very high	very high	moderate	Not known	Data normalisation not possible	Data normalisation not possible	0.6	0.1	0.6	0.1	Data normalisation not possible	Data normalisation not possible	Data normalisation not possible	0.177778	0.4	0.35	Data normalisation not possible	Data normalisation not possible	0.35	0.1	0.4	0.1	No	Regrettable	N/A	No
	132	Not known	Not known	moderate	very high	very high	low	Not known	Data normalisation not possible	Data normalisation not possible	1	0.1	0.6	0.1	Data normalisation not possible	Data normalisation not possible	Data normalisation not possible	0.177778	0.666667	0.35	Data normalisation not possible	Data normalisation not possible	0.35	0.1	0.4	0.1	No	Regrettable	N/A	No
	133	Not known	Not known	moderate	very high	high	very high	Not known	Data normalisation not possible	Data normalisation not possible	0.1	0.25	0.6	0.1	Data normalisation not possible	Data normalisation not possible	Data normalisation not possible	0.211111	0.0666667	0.35	Data normalisation not possible	Data normalisation not possible	0.425	0.175	0.4	0.0666667	No	Regrettable	N/A	Yes
	134	Not known	Not known	moderate	very high	high	high	Not known	Data normalisation not possible	Data normalisation not possible	0.25	0.25	0.6	0.1	Data normalisation not possible	Data normalisation not possible	Data normalisation not possible	0.211111	0.166667	0.35	Data normalisation not possible	Data normalisation not possible	0.425	0.175	0.4	0.166667	No	Regrettable	N/A	Yes
	137	Not known	Not known	moderate	very high	moderate	very high	Not known	Data normalisation not possible	Data normalisation not possible	0.1	0.6	0.6	0.1	Data normalisation not possible	Data normalisation not possible	Data normalisation not possible	0.288889	0.0666667	0.35	Data normalisation not possible	Data normalisation not possible	0.6	0.35	0.4	0.0666667	No	Regrettable	N/A	Yes
	138	Not known	Not known	moderate	very high	moderate	high	Not known	Data normalisation not possible	Data normalisation not possible	0.25	0.6	0.6	0.1	Data normalisation not possible	Data normalisation not possible	Data normalisation not possible	0.288889	0.166667	0.35	Data normalisation not possible	Data normalisation not possible	0.6	0.35	0.4	0.166667	No	Regrettable	N/A	Yes
	141	Not known	Not known	moderate	very high	low	very high	Not known	Data normalisation not possible	Data normalisation not possible	0.1	1	0.6	0.1	Data normalisation not possible	Data normalisation not possible	Data normalisation not possible	0.377778	0.0666667	0.35	Data normalisation not possible	Data normalisation not possible	0.8	0.55	0.4	0.0666667	No	Regrettable	N/A	Yes
	142	Not known	Not known	moderate	very high	low	high	Not known	Data normalisation not possible	Data normalisation not possible	0.25	1	0.6	0.1	Data normalisation not possible	Data normalisation not possible	Data normalisation not possible	0.377778	0.166667	0.35	Data normalisation not possible	Data normalisation not possible	0.8	0.55	0.4	0.166667	No	Regrettable	N/A	Yes
	145	Not known	Not known	moderate	high	very high	very high	Not known	Data normalisation not possible	Data normalisation not possible	0.1	0.1	0.6	0.25	Data normalisation not possible	Data normalisation not possible	Data normalisation not possible	0.211111	0.0666667	0.425	Data normalisation not possible	Data normalisation not possible	0.35	0.175	0.4	0.0666667	No	Regrettable	N/A	Yes
	146	Not known	Not known	moderate	high	very high	high	Not known	Data normalisation not possible	Data normalisation not possible	0.25	0.1	0.6	0.25	Data normalisation not possible	Data normalisation not possible	Data normalisation not possible	0.211111	0.166667	0.425	Data normalisation not possible	Data normalisation not possible	0.35	0.175	0.4	0.166667	No	Regrettable	N/A	Yes
	149	Not known	Not known	moderate	high	high	very high	Not known	Data normalisation not possible	Data normalisation not possible	0.1	0.25	0.6	0.25	Data normalisation not possible	Data normalisation not possible	Data normalisation not possible	0.244444	0.0666667	0.425	Data normalisation not possible	Data normalisation not possible	0.425	0.25	0.4	0.0666667	No	Regrettable	N/A	Yes
	150	Not known	Not known	moderate	high	high	high	Not known	Data normalisation not possible	Data normalisation not possible	0.25	0.25	0.6	0.25	Data normalisation not possible	Data normalisation not possible	Data normalisation not possible	0.244444	0.166667	0.425	Data normalisation not possible	Data normalisation not possible	0.425	0.25	0.4	0.166667	No	Regrettable	N/A	Yes
	153	Not known	Not known	moderate	high	moderate	very high	Not known	Data normalisation not possible	Data normalisation not possible	0.1	0.6	0.6	0.25	Data normalisation not possible	Data normalisation not possible	Data normalisation not possible	0.322222	0.0666667	0.425	Data normalisation not possible	Data normalisation not possible	0.6	0.425	0.4	0.0666667	No	Regrettable	N/A	Yes
	154	Not known	Not known	moderate	high	moderate	high	Not known	Data normalisation not possible	Data normalisation not possible	0.25	0.6	0.6	0.25	Data normalisation not possible	Data normalisation not possible	Data normalisation not possible	0.322222	0.166667	0.425	Data normalisation not possible	Data normalisation not possible	0.6	0.425	0.4	0.166667	No	Regrettable	N/A	Yes
	157	Not known	Not known	moderate	high	low	very high	Not known	Data normalisation not possible	Data normalisation not possible	0.1	1	0.6	0.25	Data normalisation not possible	Data normalisation not possible	Data normalisation not possible	0.411111	0.0666667	0.425	Data normalisation not possible	Data normalisation not possible	0.8	0.625	0.4	0.0666667	No	Regrettable	N/A	Yes
	158	Not known	Not known	moderate	high	low	high	Not known	Data normalisation not possible	Data normalisation not possible	0.25	1	0.6	0.25	Data normalisation not possible	Data normalisation not possible	Data normalisation not possible	0.411111	0.166667	0.425	Data normalisation not possible	Data normalisation not possible	0.8	0.625	0.4	0.166667	No	Regrettable	N/A	Yes
	161	Not known	Not known	moderate	moderate	very high	very high	Not known	Data normalisation not possible	Data normalisation not possible	0.1	0.1	0.6	0.6	Data normalisation not possible	Data normalisation not possible	Data normalisation not possible	0.288889	0.0666667	0.6	Data normalisation not possible	Data normalisation not possible	0.35	0.35	0.4	0.0666667	No	Regrettable	N/A	Yes
	162	Not known	Not known	moderate	moderate	very high	high	Not known	Data normalisation not possible	Data normalisation not possible	0.25	0.1	0.6	0.6	Data normalisation not possible	Data normalisation not possible	Data normalisation not possible	0.288889	0.166667	0.6	Data normalisation not possible	Data normalisation not possible	0.35	0.35	0.4	0.166667	No	Regrettable	N/A	Yes
	165	Not known	Not known	moderate	moderate	high	very high	Not known	Data normalisation not possible	Data normalisation not possible	0.1	0.25	0.6	0.6	Data normalisation not possible	Data normalisation not possible	Data normalisation not possible	0.322222	0.0666667	0.6	Data normalisation not possible	Data normalisation not possible	0.425	0.425	0.4	0.0666667	No	Regrettable	N/A	Yes
	166	Not known	Not known	moderate	moderate	high	high	Not known	Data normalisation not possible	Data normalisation not possible	0.25	0.25	0.6	0.6	Data normalisation not possible	Data normalisation not possible	Data normalisation not possible	0.322222	0.166667	0.6	Data normalisation not possible	Data normalisation not possible	0.425	0.425	0.4	0.166667	No	Regrettable	N/A	Yes
	169	Not known	Not known	moderate	moderate	moderate	very high	Not known	Data normalisation not possible	Data normalisation not possible	0.1	0.6	0.6	0.6	Data normalisation not possible	Data normalisation not possible	Data normalisation not possible	0.4	0.0666667	0.6	Data normalisation not possible	Data normalisation not possible	0.6	0.6	0.4	0.0666667	No	Regrettable	N/A	Yes
	170	Not known	Not known	moderate	moderate	moderate	high	Not known	Data normalisation not possible	Data normalisation not possible	0.25	0.6	0.6	0.6	Data normalisation not possible	Data normalisation not possible	Data normalisation not possible	0.4	0.166667	0.6	Data normalisation not possible	Data normalisation not possible	0.6	0.6	0.4	0.166667	No	Regrettable	N/A	Yes
	173	Not known	Not known	moderate	moderate	low	very high	Not known	Data normalisation not possible	Data normalisation not possible	0.1	1	0.6	0.6	Data normalisation not possible	Data normalisation not possible	Data normalisation not possible	0.488889	0.0666667	0.6	Data normalisation not possible	Data normalisation not possible	0.8	0.8	0.4	0.0666667	No	Regrettable	N/A	Yes
	174	Not known	Not known	moderate	moderate	low	high	Not known	Data normalisation not possible	Data normalisation not possible	0.25	1	0.6	0.6	Data normalisation not possible	Data normalisation not possible	Data normalisation not possible	0.488889	0.166667	0.6	Data normalisation not possible	Data normalisation not possible	0.8	0.8	0.4	0.166667	No	Regrettable	N/A	Yes
	177	Not known	Not known	moderate	low	very high	very high	Not known	Data normalisation not possible	Data normalisation not possible	0.1	0.1	0.6	1	Data normalisation not possible	Data normalisation not possible	Data normalisation not possible	0.377778	0.0666667	0.8	Data normalisation not possible	Data normalisation not possible	0.35	0.55	0.4	0.0666667	No	Regrettable	N/A	Yes
	178	Not known	Not known	moderate	low	very high	high	Not known	Data normalisation not possible	Data normalisation not possible	0.25	0.1	0.6	1	Data normalisation not possible	Data normalisation not possible	Data normalisation not possible	0.377778	0.166667	0.8	Data normalisation not possible	Data normalisation not possible	0.35	0.55	0.4	0.166667	No	Regrettable	N/A	Yes
	181	Not known	Not known	moderate	low	high	very high	Not known	Data normalisation not possible	Data normalisation not possible	0.1	0.25	0.6	1	Data normalisation not possible	Data normalisation not possible	Data normalisation not possible	0.411111	0.0666667	0.8	Data normalisation not possible	Data normalisation not possible	0.425	0.625	0.4	0.0666667	No	Regrettable	N/A	Yes
	182	Not known	Not known	moderate	low	high	high	Not known	Data normalisation not possible	Data normalisation not possible	0.25	0.25	0.6	1	Data normalisation not possible	Data normalisation not possible	Data normalisation not possible	0.411111	0.166667	0.8	Data normalisation not possible	Data normalisation not possible	0.425	0.625	0.4	0.166667	No	Regrettable	N/A	Yes
	185	Not known	Not known	moderate	low	moderate	very high	Not known	Data normalisation not possible	Data normalisation not possible	0.1	0.6	0.6	1	Data normalisation not possible	Data normalisation not possible	Data normalisation not possible	0.488889	0.0666667	0.8	Data normalisation not possible	Data normalisation not possible	0.6	0.8	0.4	0.0666667	No	Regrettable	N/A	Yes
	186	Not known	Not known	moderate	low	moderate	high	Not known	Data normalisation not possible	Data normalisation not possible	0.25	0.6	0.6	1	Data normalisation not possible	Data normalisation not possible	Data normalisation not possible	0.488889	0.166667	0.8	Data normalisation not possible	Data normalisation not possible	0.6	0.8	0.4	0.166667	No	Regrettable	N/A	Yes
	189	Not known	Not known	moderate	low	low	very high	Not known	Data normalisation not possible	Data normalisation not possible	0.1	1	0.6	1	Data normalisation not possible	Data normalisation not possible	Data normalisation not possible	0.577778	0.0666667	0.8	Data normalisation not possible	Data normalisation not possible	0.8	1	0.4	0.0666667	No	Regrettable	N/A	Yes
	190	Not known	Not known	moderate	low	low	high	Not known	Data normalisation not possible	Data normalisation not possible	0.25	1	0.6	1	Data normalisation not possible	Data normalisation not possible	Data normalisation not possible	0.577778	0.166667	0.8	Data normalisation not possible	Data normalisation not possible	0.8	1	0.4	0.166667	No	Regrettable	N/A	Yes
	193	Not known	Not known	low	very high	very high	very high	Not known	Data normalisation not possible	Data normalisation not possible	0.1	0.1	1	0.1	Data normalisation not possible	Data normalisation not possible	Data normalisation not possible	0.266667	0.0666667	0.55	Data normalisation not possible	Data normalisation not possible	0.55	0.1	0.666667	0.0666667	No	Regrettable	N/A	Yes
	194	Not known	Not known	low	very high	very high	high	Not known	Data normalisation not possible	Data normalisation not possible	0.25	0.1	1	0.1	Data normalisation not possible	Data normalisation not possible	Data normalisation not possible	0.266667	0.166667	0.55	Data normalisation not possible	Data normalisation not possible	0.55	0.1	0.666667	0.1	No	Regrettable	N/A	Yes
	195	Not known	Not known	low	very high	very high	moderate	Not known	Data normalisation not possible	Data normalisation not possible	0.6	0.1	1	0.1	Data normalisation not possible	Data normalisation not possible	Data normalisation not possible	0.266667	0.4	0.55	Data normalisation not possible	Data normalisation not possible	0.55	0.1	0.666667	0.1	No	Regrettable	N/A	No
	196	Not known	Not known	low	very high	very high	low	Not known	Data normalisation not possible	Data normalisation not possible	1	0.1	1	0.1	Data normalisation not possible	Data normalisation not possible	Data normalisation not possible	0.266667	0.666667	0.55	Data normalisation not possible	Data normalisation not possible	0.55	0.1	0.666667	0.1	No	Regrettable	N/A	No
	197	Not known	Not known	low	very high	high	very high	Not known	Data normalisation not possible	Data normalisation not possible	0.1	0.25	1	0.1	Data normalisation not possible	Data normalisation not possible	Data normalisation not possible	0.3	0.0666667	0.55	Data normalisation not possible	Data normalisation not possible	0.625	0.175	0.666667	0.0666667	No	Regrettable	N/A	Yes
	198	Not known	Not known	low	very high	high	high	Not known	Data normalisation not possible	Data normalisation not possible	0.25	0.25	1	0.1	Data normalisation not possible	Data normalisation not possible	Data normalisation not possible	0.3	0.166667	0.55	Data normalisation not possible	Data normalisation not possible	0.625	0.175	0.666667	0.166667	No	Regrettable	N/A	Yes
	201	Not known	Not known	low	very high	moderate	very high	Not known	Data normalisation not possible	Data normalisation not possible	0.1	0.6	1	0.1	Data normalisation not possible	Data normalisation not possible	Data normalisation not possible	0.377778	0.0666667	0.55	Data normalisation not possible	Data normalisation not possible	0.8	0.35	0.666667	0.0666667	No	Regrettable	N/A	Yes
	202	Not known	Not known	low	very high	moderate	high	Not known	Data normalisation not possible	Data normalisation not possible	0.25	0.6	1	0.1	Data normalisation not possible	Data normalisation not possible	Data normalisation not possible	0.377778	0.166667	0.55	Data normalisation not possible	Data normalisation not possible	0.8	0.35	0.666667	0.166667	No	Regrettable	N/A	Yes
	205	Not known	Not known	low	very high	low	very high	Not known	Data normalisation not possible	Data normalisation not possible	0.1	1	1	0.1	Data normalisation not possible	Data normalisation not possible	Data normalisation not possible	0.466667	0.0666667	0.55	Data normalisation not possible	Data normalisation not possible	1	0.55	0.666667	0.0666667	No	Regrettable	N/A	Yes
	206	Not known	Not known	low	very high	low	high	Not known	Data normalisation not possible	Data normalisation not possible	0.25	1	1	0.1	Data normalisation not possible	Data normalisation not possible	Data normalisation not possible	0.466667	0.166667	0.55	Data normalisation not possible	Data normalisation not possible	1	0.55	0.666667	0.166667	No	Regrettable	N/A	Yes
	209	Not known	Not known	low	high	very high	very high	Not known	Data normalisation not possible	Data normalisation not possible	0.1	0.1	1	0.25	Data normalisation not possible	Data normalisation not possible	Data normalisation not possible	0.3	0.0666667	0.625	Data normalisation not possible	Data normalisation not possible	0.55	0.175	0.666667	0.0666667	No	Regrettable	N/A	Yes
	210	Not known	Not known	low	high	very high	high	Not known	Data normalisation not possible	Data normalisation not possible	0.25	0.1	1	0.25	Data normalisation not possible	Data normalisation not possible	Data normalisation not possible	0.3	0.166667	0.625	Data normalisation not possible	Data normalisation not possible	0.55	0.175	0.666667	0.166667	No	Regrettable	N/A	Yes
	213	Not known	Not known	low	high	high	very high	Not known	Data normalisation not possible	Data normalisation not possible	0.1	0.25	1	0.25	Data normalisation not possible	Data normalisation not possible	Data normalisation not possible	0.333333	0.0666667	0.625	Data normalisation not possible	Data normalisation not possible	0.625	0.25	0.666667	0.0666667	No	Regrettable	N/A	Yes
	214	Not known	Not known	low	high	high	high	Not known	Data normalisation not possible	Data normalisation not possible	0.25	0.25	1	0.25	Data normalisation not possible	Data normalisation not possible	Data normalisation not possible	0.333333	0.166667	0.625	Data normalisation not possible	Data normalisation not possible	0.625	0.25	0.666667	0.166667	No	Regrettable	N/A	Yes
	217	Not known	Not known	low	high	moderate	very high	Not known	Data normalisation not possible	Data normalisation not possible	0.1	0.6	1	0.25	Data normalisation not possible	Data normalisation not possible	Data normalisation not possible	0.411111	0.0666667	0.625	Data normalisation not possible	Data normalisation not possible	0.8	0.425	0.666667	0.0666667	No	Regrettable	N/A	Yes
	218	Not known	Not known	low	high	moderate	high	Not known	Data normalisation not possible	Data normalisation not possible	0.25	0.6	1	0.25	Data normalisation not possible	Data normalisation not possible	Data normalisation not possible	0.411111	0.166667	0.625	Data normalisation not possible	Data normalisation not possible	0.8	0.425	0.666667	0.166667	No	Regrettable	N/A	Yes
	221	Not known	Not known	low	high	low	very high	Not known	Data normalisation not possible	Data normalisation not possible	0.1	1	1	0.25	Data normalisation not possible	Data normalisation not possible	Data normalisation not possible	0.5	0.0666667	0.625	Data normalisation not possible	Data normalisation not possible	1	0.625	0.666667	0.0666667	No	Regrettable	N/A	Yes
	222	Not known	Not known	low	high	low	high	Not known	Data normalisation not possible	Data normalisation not possible	0.25	1	1	0.25	Data normalisation not possible	Data normalisation not possible	Data normalisation not possible	0.5	0.166667	0.625	Data normalisation not possible	Data normalisation not possible	1	0.625	0.666667	0.166667	No	Regrettable	N/A	Yes
	225	Not known	Not known	low	moderate	very high	very high	Not known	Data normalisation not possible	Data normalisation not possible	0.1	0.1	1	0.6	Data normalisation not possible	Data normalisation not possible	Data normalisation not possible	0.377778	0.0666667	0.8	Data normalisation not possible	Data normalisation not possible	0.55	0.35	0.666667	0.0666667	No	Regrettable	N/A	Yes
	226	Not known	Not known	low	moderate	very high	high	Not known	Data normalisation not possible	Data normalisation not possible	0.25	0.1	1	0.6	Data normalisation not possible	Data normalisation not possible	Data normalisation not possible	0.377778	0.166667	0.8	Data normalisation not possible	Data normalisation not possible	0.55	0.35	0.666667	0.166667	No	Regrettable	N/A	Yes
	229	Not known	Not known	low	moderate	high	very high	Not known	Data normalisation not possible	Data normalisation not possible	0.1	0.25	1	0.6	Data normalisation not possible	Data normalisation not possible	Data normalisation not possible	0.411111	0.0666667	0.8	Data normalisation not possible	Data normalisation not possible	0.625	0.425	0.666667	0.0666667	No	Regrettable	N/A	Yes
	230	Not known	Not known	low	moderate	high	high	Not known	Data normalisation not possible	Data normalisation not possible	0.25	0.25	1	0.6	Data normalisation not possible	Data normalisation not possible	Data normalisation not possible	0.411111	0.166667	0.8	Data normalisation not possible	Data normalisation not possible	0.625	0.425	0.666667	0.166667	No	Regrettable	N/A	Yes
	233	Not known	Not known	low	moderate	moderate	very high	Not known	Data normalisation not possible	Data normalisation not possible	0.1	0.6	1	0.6	Data normalisation not possible	Data normalisation not possible	Data normalisation not possible	0.488889	0.0666667	0.8	Data normalisation not possible	Data normalisation not possible	0.8	0.6	0.666667	0.0666667	No	Regrettable	N/A	Yes
	234	Not known	Not known	low	moderate	moderate	high	Not known	Data normalisation not possible	Data normalisation not possible	0.25	0.6	1	0.6	Data normalisation not possible	Data normalisation not possible	Data normalisation not possible	0.488889	0.166667	0.8	Data normalisation not possible	Data normalisation not possible	0.8	0.6	0.666667	0.166667	No	Regrettable	N/A	Yes
	237	Not known	Not known	low	moderate	low	very high	Not known	Data normalisation not possible	Data normalisation not possible	0.1	1	1	0.6	Data normalisation not possible	Data normalisation not possible	Data normalisation not possible	0.577778	0.0666667	0.8	Data normalisation not possible	Data normalisation not possible	1	0.8	0.666667	0.0666667	No	Regrettable	N/A	Yes
	238	Not known	Not known	low	moderate	low	high	Not known	Data normalisation not possible	Data normalisation not possible	0.25	1	1	0.6	Data normalisation not possible	Data normalisation not possible	Data normalisation not possible	0.577778	0.166667	0.8	Data normalisation not possible	Data normalisation not possible	1	0.8	0.666667	0.166667	No	Regrettable	N/A	Yes
	241	Not known	Not known	low	low	very high	very high	Not known	Data normalisation not possible	Data normalisation not possible	0.1	0.1	1	1	Data normalisation not possible	Data normalisation not possible	Data normalisation not possible	0.466667	0.0666667	1	Data normalisation not possible	Data normalisation not possible	0.55	0.55	0.666667	0.0666667	No	Regrettable	N/A	Yes
	242	Not known	Not known	low	low	very high	high	Not known	Data normalisation not possible	Data normalisation not possible	0.25	0.1	1	1	Data normalisation not possible	Data normalisation not possible	Data normalisation not possible	0.466667	0.166667	1	Data normalisation not possible	Data normalisation not possible	0.55	0.55	0.666667	0.166667	No	Regrettable	N/A	Yes
	245	Not known	Not known	low	low	high	very high	Not known	Data normalisation not possible	Data normalisation not possible	0.1	0.25	1	1	Data normalisation not possible	Data normalisation not possible	Data normalisation not possible	0.5	0.0666667	1	Data normalisation not possible	Data normalisation not possible	0.625	0.625	0.666667	0.0666667	No	Regrettable	N/A	Yes
	246	Not known	Not known	low	low	high	high	Not known	Data normalisation not possible	Data normalisation not possible	0.25	0.25	1	1	Data normalisation not possible	Data normalisation not possible	Data normalisation not possible	0.5	0.166667	1	Data normalisation not possible	Data normalisation not possible	0.625	0.625	0.666667	0.166667	No	Regrettable	N/A	Yes
	249	Not known	Not known	low	low	moderate	very high	Not known	Data normalisation not possible	Data normalisation not possible	0.1	0.6	1	1	Data normalisation not possible	Data normalisation not possible	Data normalisation not possible	0.577778	0.0666667	1	Data normalisation not possible	Data normalisation not possible	0.8	0.8	0.666667	0.0666667	No	Regrettable	N/A	Yes
	250	Not known	Not known	low	low	moderate	high	Not known	Data normalisation not possible	Data normalisation not possible	0.25	0.6	1	1	Data normalisation not possible	Data normalisation not possible	Data normalisation not possible	0.577778	0.166667	1	Data normalisation not possible	Data normalisation not possible	0.8	0.8	0.666667	0.166667	No	Regrettable	N/A	Yes
	253	Not known	Not known	low	low	low	very high	Not known	Data normalisation not possible	Data normalisation not possible	0.1	1	1	1	Data normalisation not possible	Data normalisation not possible	Data normalisation not possible	0.666667	0.0666667	1	Data normalisation not possible	Data normalisation not possible	1	1	0.666667	0.0666667	No	Regrettable	N/A	Yes
	254	Not known	Not known	low	low	low	high	Not known	Data normalisation not possible	Data normalisation not possible	0.25	1	1	1	Data normalisation not possible	Data normalisation not possible	Data normalisation not possible	0.666667	0.166667	1	Data normalisation not possible	Data normalisation not possible	1	1	0.666667	0.166667	No	Regrettable	N/A	Yes
