# Supplementary material for: Multiple-Criteria Decision Analysis for Assessments of Chemical Alternatives (MCDA-ACA)
Source: Environ Sci Technol. 2024 Oct 18;58(43):19315–24. doi: 10.1021/acs.est.4c03980 (PMC11526351; doi:10.1021/acs.est.4c03980)
Supplement: Supplementary file 3 — es4c03980_si_003.xlsx [file es4c03980_si_003.xlsx]

## Sheet: Cover Sheet 
Supporting Information-3 to ”Multi-Criteria Decision Analysis for Assessments of Chemical Alternatives (MCDA-ACA)”
Rachel L. London, Juliane Glüge,∗ and Martin Scheringer Institute of Biogeochemistry and Pollutant Dynamics, ETH Zürich, 8092 Zürich, Switzerland

## Sheet: MCDA-ACA - forUsers
MCDA-ACA - For users to calculate their own values
	1. Method Objective Hierarchy
										Enter in the columns C to I the hazard severity of your substances
										This can be "very high", "high", "moderate", "low" or "Not known"
										Guidance, which attribute values lead to which hazard severity is provided in SI-1 Section 2
	2. Method Aggregation equation
	3. Method implimented in table								Data normalisation (Non-linear)
									very high	0.1
									high	0.25
									moderate	0.6
									low	1
									Not known	Data normalisation not possible																	Data classification threshold
																											0.17
	Data Gathering								Data normalisation							Data Aggregation										Data Classification
	Substance	GWP**	ODP**	P	B	T Ecoxtox	T Human	M	v GWP	v ODP	v T_hu	v T_eco	v P	v B	v M	GWP	ODP	PBT_eco	T_hu	PB	PMT_eco	PM	PT_eco	BT_eco	f	All Data gathered?	Conclusion (*Missing Data)	Rank remaining Alternaitves
									wrong input	wrong input	wrong input	wrong input	wrong input	wrong input	wrong input	#VALUE!	#VALUE!	#VALUE!	#VALUE!	#DIV/0!	#VALUE!	#DIV/0!	#DIV/0!	#DIV/0!	#VALUE!	No	#VALUE!	#VALUE!
									wrong input	wrong input	wrong input	wrong input	wrong input	wrong input	wrong input	#VALUE!	#VALUE!	#VALUE!	#VALUE!	#DIV/0!	#VALUE!	#DIV/0!	#DIV/0!	#DIV/0!	#VALUE!	No	#VALUE!	#VALUE!
									wrong input	wrong input	wrong input	wrong input	wrong input	wrong input	wrong input	#VALUE!	#VALUE!	#VALUE!	#VALUE!	#DIV/0!	#VALUE!	#DIV/0!	#DIV/0!	#DIV/0!	#VALUE!	No	#VALUE!	#VALUE!
									wrong input	wrong input	wrong input	wrong input	wrong input	wrong input	wrong input	#VALUE!	#VALUE!	#VALUE!	#VALUE!	#DIV/0!	#VALUE!	#DIV/0!	#DIV/0!	#DIV/0!	#VALUE!	No	#VALUE!	#VALUE!
									wrong input	wrong input	wrong input	wrong input	wrong input	wrong input	wrong input	#VALUE!	#VALUE!	#VALUE!	#VALUE!	#DIV/0!	#VALUE!	#DIV/0!	#DIV/0!	#DIV/0!	#VALUE!	No	#VALUE!	#VALUE!
									wrong input	wrong input	wrong input	wrong input	wrong input	wrong input	wrong input	#VALUE!	#VALUE!	#VALUE!	#VALUE!	#DIV/0!	#VALUE!	#DIV/0!	#DIV/0!	#DIV/0!	#VALUE!	No	#VALUE!	#VALUE!
									wrong input	wrong input	wrong input	wrong input	wrong input	wrong input	wrong input	#VALUE!	#VALUE!	#VALUE!	#VALUE!	#DIV/0!	#VALUE!	#DIV/0!	#DIV/0!	#DIV/0!	#VALUE!	No	#VALUE!	#VALUE!
									wrong input	wrong input	wrong input	wrong input	wrong input	wrong input	wrong input	#VALUE!	#VALUE!	#VALUE!	#VALUE!	#DIV/0!	#VALUE!	#DIV/0!	#DIV/0!	#DIV/0!	#VALUE!	No	#VALUE!	#VALUE!
									wrong input	wrong input	wrong input	wrong input	wrong input	wrong input	wrong input	#VALUE!	#VALUE!	#VALUE!	#VALUE!	#DIV/0!	#VALUE!	#DIV/0!	#DIV/0!	#DIV/0!	#VALUE!	No	#VALUE!	#VALUE!
									wrong input	wrong input	wrong input	wrong input	wrong input	wrong input	wrong input	#VALUE!	#VALUE!	#VALUE!	#VALUE!	#DIV/0!	#VALUE!	#DIV/0!	#DIV/0!	#DIV/0!	#VALUE!	No	#VALUE!	#VALUE!

## Sheet: MCDA - mimicREACH - forUsers
MimicREACH - for users to calculate their own values
	1. Method Objective Hierarchy
										Enter in the columns C to F the hazard severity of your substances
										This can be "very high", "high", "moderate", "low" or "Not known"
										Guidance, which attribute values lead to which hazard severity is provided in SI-1 Section 2
	2. Method Aggregation equation
	3. Method implimented in table					Data normalisation (Non-linear)
						very high	0.1
						high	0.25
						moderate	0.6								Data Classification
						low	1								0.17	f_mimicREACH threshold
						Not known	Data normalisation not possible
	Data Gathering					Data normalisation				Data Aggregation				Data Classification
	Substance	P	B	T Ecoxtox	T Human	v T_hu	v T_eco	v P	v B	PBT_eco	T_hu	PB	f_mimicREACH	All Data gathered?	Conclusion (*with availble data)	Rank remaining Alternaitves
						wrong input	wrong input	wrong input	wrong input	#VALUE!	#VALUE!	#DIV/0!	Data Missing	No	Data Missing	Evaluation not possible
						wrong input	wrong input	wrong input	wrong input	#VALUE!	#VALUE!	#DIV/0!	Data Missing	No	Data Missing	Evaluation not possible
						wrong input	wrong input	wrong input	wrong input	#VALUE!	#VALUE!	#DIV/0!	Data Missing	No	Data Missing	Evaluation not possible
						wrong input	wrong input	wrong input	wrong input	#VALUE!	#VALUE!	#DIV/0!	Data Missing	No	Data Missing	Evaluation not possible
						wrong input	wrong input	wrong input	wrong input	#VALUE!	#VALUE!	#DIV/0!	Data Missing	No	Data Missing	Evaluation not possible
						wrong input	wrong input	wrong input	wrong input	#VALUE!	#VALUE!	#DIV/0!	Data Missing	No	Data Missing	Evaluation not possible
						wrong input	wrong input	wrong input	wrong input	#VALUE!	#VALUE!	#DIV/0!	Data Missing	No	Data Missing	Evaluation not possible
						wrong input	wrong input	wrong input	wrong input	#VALUE!	#VALUE!	#DIV/0!	Data Missing	No	Data Missing	Evaluation not possible
						wrong input	wrong input	wrong input	wrong input	#VALUE!	#VALUE!	#DIV/0!	Data Missing	No	Data Missing	Evaluation not possible
						wrong input	wrong input	wrong input	wrong input	#VALUE!	#VALUE!	#DIV/0!	Data Missing	No	Data Missing	Evaluation not possible

## Sheet: MCDA-ACA+P - forUsers
MCDA-ACA with persistence - for users to calculate their own values
	1. Method Objective Hierarchy
										Enter in the columns C to I the hazard severity of your substances
										This can be "very high", "high", "moderate", "low" or "Not known"
										Guidance, which attribute values lead to which hazard severity is provided in SI-1 Section 2
	2. Method Aggregation equation
	3. Method implimented in table								Data normalisation (Non-linear)
									very high	0.1
									high	0.25
									moderate	0.6
									low	1
									Not known	Data normalisation not possible																		Data classification threshold
																												0.17
	Data Gathering								Data normalisation							Data Aggregation											Data Classification
	Substance	GWP**	ODP**	P	B	T Ecoxtox	T Human	M	v GWP	v ODP	v T_hu	v T_eco	v P	v B	v M	GWP	ODP	PBT_eco	T_hu	PB	PMT_eco	PM	PT_eco	BT_eco	P	f_MCDA_ACA+P	All Data gathered?	Conclusion (*Missing Data)	Rank remaining Alternaitves
									wrong input	wrong input	wrong input	wrong input	wrong input	wrong input	wrong input	#VALUE!	#VALUE!	#VALUE!	#VALUE!	#DIV/0!	#VALUE!	#DIV/0!	#DIV/0!	#DIV/0!	#VALUE!	#VALUE!	No	#VALUE!	#VALUE!
									wrong input	wrong input	wrong input	wrong input	wrong input	wrong input	wrong input	#VALUE!	#VALUE!	#VALUE!	#VALUE!	#DIV/0!	#VALUE!	#DIV/0!	#DIV/0!	#DIV/0!	#VALUE!	#VALUE!	No	#VALUE!	#VALUE!
									wrong input	wrong input	wrong input	wrong input	wrong input	wrong input	wrong input	#VALUE!	#VALUE!	#VALUE!	#VALUE!	#DIV/0!	#VALUE!	#DIV/0!	#DIV/0!	#DIV/0!	#VALUE!	#VALUE!	No	#VALUE!	#VALUE!
									wrong input	wrong input	wrong input	wrong input	wrong input	wrong input	wrong input	#VALUE!	#VALUE!	#VALUE!	#VALUE!	#DIV/0!	#VALUE!	#DIV/0!	#DIV/0!	#DIV/0!	#VALUE!	#VALUE!	No	#VALUE!	#VALUE!
									wrong input	wrong input	wrong input	wrong input	wrong input	wrong input	wrong input	#VALUE!	#VALUE!	#VALUE!	#VALUE!	#DIV/0!	#VALUE!	#DIV/0!	#DIV/0!	#DIV/0!	#VALUE!	#VALUE!	No	#VALUE!	#VALUE!
									wrong input	wrong input	wrong input	wrong input	wrong input	wrong input	wrong input	#VALUE!	#VALUE!	#VALUE!	#VALUE!	#DIV/0!	#VALUE!	#DIV/0!	#DIV/0!	#DIV/0!	#VALUE!	#VALUE!	No	#VALUE!	#VALUE!
									wrong input	wrong input	wrong input	wrong input	wrong input	wrong input	wrong input	#VALUE!	#VALUE!	#VALUE!	#VALUE!	#DIV/0!	#VALUE!	#DIV/0!	#DIV/0!	#DIV/0!	#VALUE!	#VALUE!	No	#VALUE!	#VALUE!
									wrong input	wrong input	wrong input	wrong input	wrong input	wrong input	wrong input	#VALUE!	#VALUE!	#VALUE!	#VALUE!	#DIV/0!	#VALUE!	#DIV/0!	#DIV/0!	#DIV/0!	#VALUE!	#VALUE!	No	#VALUE!	#VALUE!
									wrong input	wrong input	wrong input	wrong input	wrong input	wrong input	wrong input	#VALUE!	#VALUE!	#VALUE!	#VALUE!	#DIV/0!	#VALUE!	#DIV/0!	#DIV/0!	#DIV/0!	#VALUE!	#VALUE!	No	#VALUE!	#VALUE!
									wrong input	wrong input	wrong input	wrong input	wrong input	wrong input	wrong input	#VALUE!	#VALUE!	#VALUE!	#VALUE!	#DIV/0!	#VALUE!	#DIV/0!	#DIV/0!	#DIV/0!	#VALUE!	#VALUE!	No	#VALUE!	#VALUE!
